# Supplementary material for: Pathways of calcium regulation, electron transport, and mitochondrial protein translation are molecular signatures of susceptibility to recurrent exertional rhabdomyolysis in Thoroughbred racehorses
Source: PLoS One. 2021 Feb 10;16(2):e0244556. doi: 10.1371/journal.pone.0244556 (PMC7875397; doi:10.1371/journal.pone.0244556)
Supplement: S1 Table — Information is provided for average protein spectra for RER-susceptible and controls groups, GenBank protein accession, molecular weight and permutation test results. (XLSX) [file pone.0244556.s001.xlsx]

## Sheet: Sheet1
S Table 1 Differentially Expressed Proteins (DEP)
Protein	Accession1	Mole-cular Weight2	Mean.RER3	StDev RER4	Mean Control5	StDev Control6	Log2FC7	P.Value8	Adj.P.Val9
HBA	NP_001078901.1	15	21.1175	1.06062	19.562	0.43813	1.59522	2.62385e-12	8.8227e-11
CA1	XP_001488605.1	29	21.025	1.01936	19.674	0.437284	1.55465	2.49849e-05	0.000274324
HBB	NP_001157490.1	16	20.373	1.02906	18.908	0.421302	1.36	1e-20	6.725e-19
LOC100067869	XP_001497860.1	38	20.605	0.839963	19.439	0.299278	1.1578	3.06861e-10	7.50415e-09
APOA1	XP_005611649.1	30	20.717	0.786746	19.656	0.391558	1.11272	1e-20	6.725e-19
LOC100061692	XP_001499173.3	164	19.414	0.692779	18.313	0.228325	1.09766	1e-20	6.725e-19
CA2	XP_001488540.2	29	20.1225	0.785669	19.016	0.197275	1.0996	1.67156e-13	6.91769e-12
CP	XP_023476847.1	125	20.1225	0.636283	19.184	0.219357	1.08921	0.00022825	0.00198062
PRDX2	XP_023501083.1	22	19.771	0.711964	18.789	0.24432	1.0768	1.30521e-06	1.89785e-05
TF	NP_001075415.2	78	20.0385	0.579336	18.991	0.209595	1.07431	4.86002e-18	2.90521e-16
ALB	NP_001075972.1	69	21.613	0.6452	20.653	0.144897	0.973778	1e-20	6.725e-19
SLC4A1	NP_001075257.1	104	19.9505	0.665306	18.908	0.214173	0.970135	1e-20	6.725e-19
LOC106783470	XP_014597487.2	29	20.29	0.566348	19.475	0.278837	0.797796	0.002	0.0100561
LOC100065068	NP_001304178.1	47	20.0355	0.581217	19.235	0.261988	0.76	0.000769742	0.00552162
AHSG	XP_005601929.1	39	19.927	0.526351	19.218	0.174879	0.733742	0.003	0.0137949
LOC100050685	XP_014593950.1	60	18.731	0.477773	17.99	0.0798436	0.682484	1e-20	6.725e-19
GC	XP_001489400.1	54	19.947	0.395879	19.308	0.161655	0.649681	3.11073e-12	9.84455e-11
LOC100147142	XP_023483835.1	50	19.1265	0.310753	18.397	0.280482	0.641396	0.002	0.0100561
SPTA1	XP_005610281.1	280	14.1295	0.763922	13.362	0.300346	0.628325	0.000552422	0.00418596
BLVRB	XP_001498078.3	22	19.6425	0.416113	19.037	0.0914194	0.622509	7.87704e-10	1.69514e-08
SPTB	XP_023483677.1	270	16.951	0.514434	16.256	0.118606	0.588121	8.72236e-08	1.42201e-06
A1BG	XP_023507318.1	55	18.892	0.424876	18.308	0.114761	0.557215	2.72839e-13	1.04848e-11
KNG1	XP_001499389.1	48	17.335	0.295	16.841	0.0913373	0.442219	0.001	0.00560417
LOC100059239	XP_001492943.1	192	17.267	0.223512	16.891	0.237892	0.324389	0.002	0.0100561
UBC	NP_001075331.1	34	20.6535	0.218243	20.404	0.0750333	0.258377	0.000649604	0.00478749
ATP1A2	XP_001915271.3	112	17.3065	0.226713	17.038	0.0547266	0.256615	0.001	0.00560417
UBE2V2	NP_001288091.1	16	19.6255	0.140806	19.341	0.0311047	0.25532	0.000386573	0.00301415
ADIPOQ	XP_001499564.1	26	20.315	0.136657	20.053	0.0498247	0.253649	0.001	0.00560417
ANK1	XP_005606337.1	211	18.2265	0.221272	17.926	0.0669328	0.238762	0.000167933	0.0015058
CALM2	NP_001270011.1	17	20.7275	0.084816	20.519	0.0432146	0.204197	3.99605e-08	6.93508e-07
PSMA4	XP_023508460.1	29	19.6215	0.147432	19.417	0.061502	0.200035	0.001	0.00560417
SELENBP1	NP_001296443.1	53	19.423	0.181059	19.198	0.106513	0.190889	3.33263e-05	0.000344799
CAPN1	XP_014585175.2	82	19.391	0.100087	19.196	0.0541295	0.18918	1.86648e-09	3.86218e-08
HRC	XP_023505860.1	77	14.7435	0.163913	14.564	0.190899	0.185076	0.00471729	0.0211492
QDPR	XP_023494078.1	26	18.634	0.126065	18.456	0.0554977	0.177666	0.000953703	0.00560417
DMD	XP_023489578.1	425	17.869	0.0664643	17.711	0.0556103	0.16305	0.001	0.00560417
PRDX1	XP_001496084.1	22	19.7585	0.210532	19.609	0.0547037	0.148758	0.007	0.0291938
GSN	NP_001075422.1	81	17.407	0.165098	17.271	0.087135	0.152763	0.001	0.00560417
VCP	XP_023485358.1	89	18.416	0.091474	18.284	0.0589915	0.130234	8.27447e-05	0.000839937
LOC100051065	XP_001491878.1	62	20.137	0.221207	20.025	0.197864	0.118305	0.00217942	0.0108567
EIF4A2	XP_001498096.2	46	19.311	0.067768	19.182	0.0375167	0.117931	0.005	0.0216935
SNTB1	XP_005613453.3	58	18.9755	0.0777496	18.873	0.0763708	0.113247	0.000197029	0.00173773
SRL	XP_005599064.1	91	19.3455	0.0411704	19.233	0.141536	0.0973434	3.20824e-05	0.000338819
GLO1	XP_001500538.1	21	20.5165	0.0332415	20.414	0.0443565	0.10284	0.003	0.0137949
PCMT1	XP_001495453.3	31	19.8785	0.0565575	19.781	0.0732632	0.0960102	0.009	0.035087
GAPDH	NP_001157328.1	36	20.1925	0.0737394	20.108	0.184716	0.0853958	0.002	0.0100561
CASQ1	XP_001504470.1	46	19.8755	0.104976	19.796	0.0796398	0.0873833	0.003	0.0137949
ST13	NP_001296253.1	41	19.5975	0.0808548	19.513	0.0588005	0.0825157	0.008	0.0321194
AGL	XP_023496008.1	175	19.597	0.0428077	19.516	0.115293	0.0683842	0.000149098	0.00138301
RYR1	XP_023505430.1	566	19.1305	0.0668113	19.052	0.0860668	0.0742226	0.008	0.0321194
ANXA6	XP_023473155.1	76	19.727	0.108028	19.673	0.113501	0.0497322	0.009	0.035087
PHKA1	XP_001488221.3	137	19.565	0.0362284	19.505	0.126046	0.0528584	0.00546457	0.0235195
FLNC	XP_023495408.1	293	19.0625	0.0970824	19.121	0.0847349	-0.046608	0.001	0.00560417
PHB2	XP_001497915.1	33	19.648	0.0493204	19.705	0.0612372	-0.0535965	0.003	0.0137949
PKM	NP_001153162.1	58	20.035	0.0705337	20.08	0.132429	-0.0582771	0.003	0.0137949
DLAT	XP_001501871.2	69	19.342	0.181955	19.426	0.199794	-0.0620842	0.012	0.0445241
PDHA1	XP_001492207.2	43	18.686	0.12487	18.759	0.142188	-0.0602798	0.011	0.0419716
ENO3	NP_001254531.1	47	19.7605	0.109607	19.838	0.208345	-0.0733662	0.011	0.0419716
ACO2	XP_001502551.3	88	19.6365	0.115483	19.719	0.126758	-0.0708199	0.001	0.00560417
ATP5F1B	NP_001182454.1	56	19.853	0.148181	19.943	0.163118	-0.082119	0.001	0.00560417
TPI1	XP_001497522.2	31	20.065	0.110962	20.165	0.22561	-0.0822487	0.00592883	0.0253152
ALDH1A1	XP_005605010.1	55	20.004	0.0690471	20.096	0.0805761	-0.0812683	3.21185e-05	0.000338819
NDUFA9	XP_001494651.1	43	19.4855	0.102262	19.583	0.125927	-0.0837288	0.012	0.0445241
HSPA9	NP_001157356.1	74	19.4935	0.075075	19.592	0.0824318	-0.0830135	0.001	0.00560417
TUFM	XP_001502276.1	49	19.549	0.140018	19.653	0.161501	-0.0771408	0.002	0.0100561
NNT	XP_001498209.2	114	19.915	0.134907	20.026	0.14166	-0.0899944	1.08579e-06	1.66901e-05
COX4I1	XP_023493212.1	19	21.237	0.195851	21.369	0.229467	-0.0946007	0.001	0.00560417
ACADVL	XP_001504811.1	70	20.274	0.16025	20.391	0.215447	-0.0901737	0.000323208	0.00263463
MYOT	XP_014586147.1	56	19.5115	0.0337083	19.612	0.0927766	-0.0938702	0.001	0.00560417
ACTN3	NP_001157341.1	103	19.863	0.0582666	20.015	0.321423	-0.1	1.02e-05	0.000116757
NDUFS1	XP_023478252.1	79	20.109	0.132919	20.229	0.119237	-0.0991783	0.000152847	0.00139376
VDAC1	XP_005599487.1	31	19.482	0.113611	19.599	0.10102	-0.102089	0.000108829	0.00106455
NDUFA10	XP_001500629.1	40	19.8385	0.0905469	19.955	0.09	-0.09515	0.001	0.00560417
CKM	XP_001502572.1	43	20.4445	0.0918967	20.569	0.0578144	-0.110703	9.48943e-05	0.000945428
SLC25A12	XP_023478892.1	74	19.354	0.156501	19.472	0.14481	-0.10648	1.72604e-06	2.44371e-05
FBP2	XP_001495771.1	37	20.558	0.112004	20.667	0.0863568	-0.112494	0.003	0.0137949
NDUFA13	XP_023481325.1	17	19.892	0.133912	20.005	0.134397	-0.108894	0.009	0.035087
ATP5F1C	XP_001499911.3	33	19.5565	0.16188	19.678	0.190283	-0.117565	0.004	0.018084
VDAC2	XP_001504022.1	32	20.453	0.105511	20.579	0.104127	-0.119135	0.002	0.0100561
MDH2	NP_001182455.1	36	20.1485	0.134253	20.283	0.203734	-0.129286	0.000562622	0.00420404
HADHA	XP_001502833.1	83	19.033	0.144378	19.167	0.170499	-0.125183	9.803e-06	0.000114652
CS	NP_001182444.1	52	20.092	0.150399	20.246	0.18866	-0.125225	0.000686289	0.00498951
SUCLA2	XP_001490027.4	50	19.894	0.164484	20.051	0.12852	-0.132339	0.001	0.00560417
SUCLG1	XP_001497635.4	35	20.0375	0.149958	20.19	0.107238	-0.130779	0.005	0.0216935
ATP5F1A	XP_005612929.1	60	20.2565	0.135365	20.407	0.148602	-0.139542	4.4863e-10	1.0494e-08
MYOZ1	XP_001503948.1	32	19.5105	0.101618	19.671	0.220494	-0.138155	0.001	0.00560417
PDHB	XP_001489101.1	39	19.839	0.169315	19.999	0.194724	-0.140459	0.002	0.0100561
VDAC3	XP_023486171.1	31	19.078	0.134796	19.218	0.169322	-0.144199	0.004	0.018084
CFL2	XP_023479657.1	19	19.456	0.0882751	19.597	0.0311448	-0.144186	0.001	0.00560417
MYBPC1	XP_005606603.1	132	19.9605	0.220882	20.164	0.195876	-0.15369	4.08651e-12	1.22141e-10
NDUFS3	XP_001491322.2	30	18.3965	0.104577	18.549	0.10071	-0.148664	0.000316466	0.00261936
ATP5ME	XP_023494351.1	8	20.2995	0.0402492	20.441	0.130834	-0.145391	0.002	0.0100561
CHCHD3	XP_001498266.5	29	19.7605	0.105006	19.914	0.123359	-0.145107	0.003	0.0137949
ATP5PB	XP_001917964.1	29	19.628	0.0907331	19.797	0.0962159	-0.161381	2.25334e-06	3.10845e-05
COX5A	XP_023509208.1	17	20.0815	0.143979	20.257	0.10935	-0.159595	0.000121351	0.00114538
LOC111767815	XP_023473474.1	10	19.1045	0.122173	19.279	0.128618	-0.15592	0.005	0.0216935
MDH1	XP_001494315.1	36	20.5825	0.100902	20.76	0.0963717	-0.169353	7.43909e-06	9.09598e-05
COX5B	XP_005599868.1	14	19.732	0.127799	19.919	0.140952	-0.174894	0.001	0.00560417
NDUFA2	XP_001504210.2	11	20.422	0.107156	20.586	0.148088	-0.17461	0.003	0.0137949
NDUFB5	XP_001495558.1	21	20.852	0.175663	21.049	0.15678	-0.168236	0.002	0.0100561
SLC25A4	XP_001491279.3	33	21.2075	0.141311	21.41	0.13629	-0.179958	2.42727e-09	4.83656e-08
ACAT1	XP_023500514.1	45	19.5335	0.117893	19.718	0.152586	-0.177034	8.54392e-08	1.42201e-06
HSPB1	XP_001504528.1	23	19.044	0.163531	19.256	0.101082	-0.190567	1.64581e-10	4.21641e-09
CRYAB	XP_001501829.1	20	16.4825	0.14069	16.688	0.181473	-0.188694	0.00011901	0.00114335
NDUFS8	XP_023510354.1	24	15.12	0.113192	15.313	0.141183	-0.19498	0.01	0.038705
NDUFA3	XP_001488347.2	9	20.085	0.137795	20.274	0.132825	-0.185867	0.006	0.0254173
COX6B1	XP_001492435.1	10	21.0005	0.170646	21.232	0.170609	-0.221668	0.002	0.0100561
CKMT2	XP_001918374.1	48	19.7945	0.196964	20.046	0.174943	-0.23468	5.64664e-10	1.26579e-08
ATP5PD	XP_005597231.1	20	19.757	0.178206	20.001	0.20129	-0.241816	6.03572e-09	1.11973e-07
ANXA2	XP_023492402.1	39	19.6805	0.177363	19.89	0.251122	-0.238735	0.000341754	0.00274423
UQCRB	XP_001490464.1	14	19.1795	0.123521	19.437	0.171231	-0.248043	3.95644e-06	5.32141e-05
LOC100070523	XP_023478057.1	11	20.044	0.0512835	20.283	0.0675093	-0.246277	6.08278e-06	7.79175e-05
TNNT1	XP_023506278.1	32	19.2095	0.151146	19.512	0.267198	-0.256432	4.68316e-06	6.14522e-05
ATP2A2	XP_023502376.1	110	18.8605	0.136958	19.16	0.149625	-0.274963	3.49376e-08	6.26548e-07
ATP8	NP_007164.1	8	19.419	0.158327	19.722	0.0621088	-0.272781	0.001	0.00560417
ATP5PF	XP_005606166.1	13	20.64	0.180382	20.852	0.204835	-0.268322	0.000811787	0.00560417
KPNA3	XP_023477334.1	63	13.473	0.066389	13.792	0.23621	-0.275974	0.003	0.0137949
MYH1	XP_005597093.1	223	20.1445	0.188235	20.467	0.135812	-0.29	7.35e-06	9.09598e-05
MB	NP_001157488.1	17	20.001	0.144715	20.334	0.23123	-0.305183	3.36001e-11	9.03843e-10
NDUFB11	XP_001491508.1	17	22.2995	0.21039	22.651	0.146603	-0.342325	0.000374229	0.00296081
ATP5IF1	XP_001504043.1	13	16.5675	0.0798827	16.937	0.0807465	-0.375914	1.17819e-12	4.22577e-11
TNNI1	XP_014593588.1	22	19.4965	0.169204	19.949	0.272864	-0.387154	6.06985e-15	2.96871e-13
TNNC1	XP_001493320.1	18	20.5515	0.19363	20.966	0.28252	-0.394016	2.02705e-05	0.000227199
MYL2	XP_005612654.1	19	19.3065	0.218014	19.845	0.252735	-0.476059	1e-20	6.725e-19
MYL3	XP_001500321.1	22	18.548	0.219733	19.128	0.263738	-0.491737	1.05363e-14	4.72377e-13
1GenBank accession identifier for protein.
2Protein molecular weight in kilodalton (kDa).
3Average normalized protein spectra in RER-susceptible horses.
4Standard deviation of normalized spectra in RER-susceptible.
5Average normalized protein spectra in controls.
6Standard deviation of normalized spectra in controls.
7Log2 fold change difference in RER-susceptible compared to controls.
8Permutation based p-value.
9Adjusted p-values determined with Benjamini-Hochberg false discovery rate (FDR ≤ 0.05).
