# Supplementary material for: Pathways of calcium regulation, electron transport, and mitochondrial protein translation are molecular signatures of susceptibility to recurrent exertional rhabdomyolysis in Thoroughbred racehorses
Source: PLoS One. 2021 Feb 10;16(2):e0244556. doi: 10.1371/journal.pone.0244556 (PMC7875397; doi:10.1371/journal.pone.0244556)
Supplement: S2 Table — (XLSX) [file pone.0244556.s002.xlsx]

## Sheet: Sheet1
Supplemental protein data
Gene Symbol	Gene Name	Change	Log2 Fold Change	Adjusted P-value	Protein Identity
HBA	Hemoglobin Subunit Alpha	↑	1.6	0.0001	Oxygen transport
HBB	Hemoglobin Subunit Beta	↑	1.36	0.0001	Oxygen transport
LOC100067869	Haptoglobin (HP)	↑	1.16	0.0001	Binds free Hb, recycles heme
SLC4A1	Band 3 Anion Transport Protein	↑	0.97	0.0001	CO2 transport, RBC structure
SPTB	Spectrin Beta Chain, Erythrocytic	↑	0.59	0.0001	RBC structure
SPTA1	Spectrin Alpha Chain Erythrocytic 1	↑	0.63	0.00055	RBC structure
GC	Vitamin D-Binding Protein	↑	0.65	0.0001	Inflammation, transport protein
KNG1	Kininogen-1	↑	0.44	0.001	Inflammation, blood coagulation
LOC100059239	Complement C4-A (C4A)	↑	0.32	0.002	Inflammation
LOC100061692	Alpha-2-Macroglobulin (A2M)	↑	1.1	0.0001	Protease inhibitor, disrupts inflammation
LOC100065068	Alpha-1-Antiproteinase 2-Like Precursor	↑	0.76	0.0001	Proteinase inhibitor
ADIPOQ	Adiponectin	↑	0.25	0.001	Plasma protein, fat metabolism, AMPK phosphorylation
ALB	Serum Albumin Precursor	↑	0.97	0.0001	Plasma carrier protein
A1BG	Alpha-1B-Glycoprotein	↑	0.56	0.0001	Plasma protein
TF	Serotransferrin Precursor	↑	1.07	0.0001	Iron transport
CP	Ceruloplasmin	↑	1.09	0.00023	Iron transport, copper binding
AHSG	Alpha-2-HS-Glycoprotein	↑	0.73	0.003	Endocytosis, bone formation, opsonization
APOA1	Apolipoprotein A-I	↑	1.11	0.0001	Cholesterol efflux
LOC100050685	Liver Carboxylesterase (CES1)	↑	0.68	0.0001	Detoxification of xenobiotics
LOC100051065	Liver Carboxylesterase Isoform	↑	0.12	0.0022	Detoxification of xenobiotics
