# Supplementary material for: Pathways of calcium regulation, electron transport, and mitochondrial protein translation are molecular signatures of susceptibility to recurrent exertional rhabdomyolysis in Thoroughbred racehorses
Source: PLoS One. 2021 Feb 10;16(2):e0244556. doi: 10.1371/journal.pone.0244556 (PMC7875397; doi:10.1371/journal.pone.0244556)
Supplement: S3 Table — Additional information on enriched GO terms and KEGG pathways including descriptions, gene and background ratios, test statistics and enriched genes are provided. (XLSX) [file pone.0244556.s003.xlsx]

## Sheet: Sheet1
S Table 3: Proteomics GO and Pathway Enrichment
GO ID	Gene Ontology	Category1	Direction2	Description	Gene Ratio	Bg. Ratio3	P-Value	Adj. P-Value4	Enriched Gene IDs
GO:0005576	Cellular Component	Membranes	Up-regulated	extracellular region	32/43	146/343	6.47849e-06	0.000229589	CA1/HBB/APOA1/CA2/CP/PRDX2/TF/ALB/SLC4A1/AHSG/GC/BLVRB/A1BG/KNG1/UBC/ATP1A2/UBE2V2/ADIPOQ/PSMA4/SELENBP1/CAPN1/QDPR/PRDX1/GSN/VCP/GLO1/PCMT1/GAPDH/ST13/AGL/RYR1/ANXA6
GO:0044421	Cellular Component	Membranes	Up-regulated	extracellular region part	31/43	142/343	1.3892e-05	0.000369234	CA1/HBB/APOA1/CA2/CP/PRDX2/TF/ALB/SLC4A1/AHSG/GC/BLVRB/A1BG/KNG1/UBC/ATP1A2/UBE2V2/ADIPOQ/PSMA4/SELENBP1/CAPN1/QDPR/PRDX1/GSN/VCP/GLO1/PCMT1/GAPDH/ST13/RYR1/ANXA6
GO:0043230	Cellular Component	Membranes	Up-regulated	extracellular organelle	30/43	139/343	3.40382e-05	0.000603133	CA1/HBB/APOA1/CA2/CP/PRDX2/TF/ALB/SLC4A1/AHSG/GC/BLVRB/A1BG/KNG1/UBC/ATP1A2/UBE2V2/PSMA4/SELENBP1/CAPN1/QDPR/PRDX1/GSN/VCP/GLO1/PCMT1/GAPDH/ST13/RYR1/ANXA6
GO:1903561	Cellular Component	Membranes	Up-regulated	extracellular vesicle	30/43	139/343	3.40382e-05	0.000603133	CA1/HBB/APOA1/CA2/CP/PRDX2/TF/ALB/SLC4A1/AHSG/GC/BLVRB/A1BG/KNG1/UBC/ATP1A2/UBE2V2/PSMA4/SELENBP1/CAPN1/QDPR/PRDX1/GSN/VCP/GLO1/PCMT1/GAPDH/ST13/RYR1/ANXA6
GO:0031982	Cellular Component	Membranes	Up-regulated	vesicle	32/43	156/343	4.00235e-05	0.000607876	CA1/HBB/APOA1/CA2/CP/PRDX2/TF/ALB/SLC4A1/AHSG/GC/BLVRB/A1BG/KNG1/UBC/ATP1A2/UBE2V2/CALM2/PSMA4/SELENBP1/CAPN1/QDPR/PRDX1/GSN/VCP/GLO1/PCMT1/GAPDH/ST13/AGL/RYR1/ANXA6
GO:0005615	Cellular Component	Membranes	Up-regulated	extracellular space	30/43	141/343	4.86288e-05	0.000646251	CA1/HBB/APOA1/CA2/CP/PRDX2/TF/ALB/SLC4A1/AHSG/GC/BLVRB/A1BG/KNG1/UBC/UBE2V2/ADIPOQ/PSMA4/SELENBP1/CAPN1/QDPR/PRDX1/GSN/VCP/GLO1/PCMT1/GAPDH/ST13/RYR1/ANXA6
GO:0070062	Cellular Component	Membranes	Up-regulated	extracellular exosome	29/43	138/343	0.000111199	0.00131358	CA1/HBB/APOA1/CA2/CP/PRDX2/TF/ALB/SLC4A1/AHSG/GC/BLVRB/A1BG/KNG1/UBC/UBE2V2/PSMA4/SELENBP1/CAPN1/QDPR/PRDX1/GSN/VCP/GLO1/PCMT1/GAPDH/ST13/RYR1/ANXA6
GO:0071944	Cellular Component	Membranes	Up-regulated	cell periphery	21/43	100/343	0.00284458	0.0141088	APOA1/CA2/TF/SLC4A1/SPTA1/BLVRB/SPTB/KNG1/UBC/ATP1A2/ANK1/CALM2/CAPN1/DMD/GSN/SNTB1/GLO1/GAPDH/CASQ1/RYR1/PHKA1
GO:0005788	Cellular Component	Membranes	Up-regulated	endoplasmic reticulum lumen	9/43	14/343	4.27936e-06	0.000227482	APOA1/CP/TF/ALB/AHSG/KNG1/HRC/SRL/CASQ1
GO:0005886	Cellular Component	Membranes	Up-regulated	plasma membrane	21/43	95/343	0.0013071	0.00914326	APOA1/CA2/TF/SLC4A1/SPTA1/BLVRB/SPTB/KNG1/UBC/ATP1A2/ANK1/CALM2/CAPN1/DMD/GSN/SNTB1/GLO1/GAPDH/CASQ1/RYR1/PHKA1
GO:0012505	Cellular Component	Membranes	Up-regulated	endomembrane system	23/43	96/343	0.000139586	0.00148402	HBB/APOA1/CP/TF/ALB/AHSG/SPTB/A1BG/KNG1/UBC/ATP1A2/ADIPOQ/ANK1/CAPN1/HRC/GSN/VCP/SRL/GAPDH/CASQ1/AGL/RYR1/ANXA6
GO:0005783	Cellular Component	Membranes	Up-regulated	endoplasmic reticulum	15/43	51/343	0.000346781	0.00325705	APOA1/CP/TF/ALB/AHSG/KNG1/UBC/ADIPOQ/ANK1/HRC/VCP/SRL/CASQ1/AGL/RYR1
GO:0044433	Cellular Component	Membranes	Up-regulated	cytoplasmic vesicle part	14/43	46/343	0.000394586	0.00325705	HBB/APOA1/TF/ALB/AHSG/A1BG/KNG1/UBC/CAPN1/GSN/VCP/AGL/RYR1/ANXA6
GO:0098797	Cellular Component	Membranes	Up-regulated	plasma membrane protein complex	6/43	10/343	0.000398263	0.00325705	TF/ATP1A2/CALM2/DMD/SNTB1/RYR1
GO:0044432	Cellular Component	Membranes	Up-regulated	endoplasmic reticulum part	12/43	39/343	0.00106474	0.00808561	APOA1/CP/TF/ALB/AHSG/KNG1/UBC/HRC/VCP/SRL/CASQ1/RYR1
GO:0016528	Cellular Component	Membranes	Up-regulated	sarcoplasm	7/43	16/343	0.00145397	0.00914326	ANK1/HRC/GSN/SRL/CASQ1/AGL/RYR1
GO:0016529	Cellular Component	Membranes	Up-regulated	sarcoplasmic reticulum	6/43	13/343	0.00241833	0.013532	ANK1/HRC/SRL/CASQ1/AGL/RYR1
GO:0031226	Cellular Component	Membranes	Up-regulated	intrinsic component of plasma membrane	6/43	14/343	0.00383324	0.0177189	SLC4A1/SPTA1/SPTB/ATP1A2/CALM2/RYR1
GO:0044459	Cellular Component	Membranes	Up-regulated	plasma membrane part	12/43	46/343	0.00538787	0.0229126	CA2/TF/SLC4A1/SPTA1/SPTB/ATP1A2/ANK1/CALM2/DMD/SNTB1/CASQ1/RYR1
GO:0031410	Cellular Component	Membranes	Up-regulated	cytoplasmic vesicle	16/43	67/343	0.00291954	0.0141088	HBB/APOA1/TF/ALB/AHSG/A1BG/KNG1/UBC/ATP1A2/CAPN1/PRDX1/GSN/VCP/AGL/RYR1/ANXA6
GO:0097708	Cellular Component	Membranes	Up-regulated	intracellular vesicle	16/43	67/343	0.00291954	0.0141088	HBB/APOA1/TF/ALB/AHSG/A1BG/KNG1/UBC/ATP1A2/CAPN1/PRDX1/GSN/VCP/AGL/RYR1/ANXA6
GO:0031983	Cellular Component	Other	Up-regulated	vesicle lumen	10/43	30/343	0.00154802	0.00914326	HBB/APOA1/TF/ALB/AHSG/A1BG/KNG1/GSN/VCP/AGL
GO:0060205	Cellular Component	Other	Up-regulated	cytoplasmic vesicle lumen	10/43	30/343	0.00154802	0.00914326	HBB/APOA1/TF/ALB/AHSG/A1BG/KNG1/GSN/VCP/AGL
GO:0034774	Cellular Component	Other	Up-regulated	secretory granule lumen	9/43	29/343	0.00492451	0.0218147	APOA1/TF/ALB/AHSG/A1BG/KNG1/GSN/VCP/AGL
GO:0030141	Cellular Component	Other	Up-regulated	secretory granule	11/43	42/343	0.00775994	0.0305557	HBB/APOA1/TF/ALB/AHSG/A1BG/KNG1/CAPN1/GSN/VCP/AGL
GO:0062023	Cellular Component	Other	Up-regulated	collagen-containing extracellular matrix	6/43	15/343	0.00578668	0.0236621	APOA1/AHSG/A1BG/KNG1/ADIPOQ/ANXA6
GO:0072562	Cellular Component	Other	Up-regulated	blood microparticle	11/43	19/343	1.25222e-06	0.000133131	HBB/APOA1/CP/TF/ALB/SLC4A1/AHSG/GC/A1BG/KNG1/GSN
GO:0044429	Cellular Component	Mitochondria	Down-regulated	mitochondrial part	45/71	135/343	3.83833e-06	0.000435345	PHB2/DLAT/PDHA1/ACO2/ATP5F1B/NDUFA9/HSPA9/TUFM/NNT/COX4I1/ACADVL/NDUFS1/VDAC1/NDUFA10/SLC25A12/NDUFA13/ATP5F1C/VDAC2/MDH2/HADHA/CS/SUCLA2/SUCLG1/ATP5F1A/PDHB/VDAC3/NDUFS3/ATP5ME/CHCHD3/ATP5PB/COX5A/COX5B/NDUFA2/NDUFB5/SLC25A4/ACAT1/NDUFS8/NDUFA3/COX6B1/CKMT2/ATP5PD/UQCRB/ATP8/ATP5PF/NDUFB11
GO:0005739	Cellular Component	Mitochondria	Down-regulated	mitochondrion	48/71	151/343	6.38601e-06	0.000435345	PHB2/PKM/DLAT/PDHA1/ACO2/ATP5F1B/NDUFA9/HSPA9/TUFM/NNT/COX4I1/ACADVL/NDUFS1/VDAC1/NDUFA10/SLC25A12/NDUFA13/ATP5F1C/VDAC2/MDH2/HADHA/CS/SUCLA2/SUCLG1/ATP5F1A/PDHB/VDAC3/NDUFS3/ATP5ME/CHCHD3/ATP5PB/COX5A/COX5B/NDUFA2/NDUFB5/SLC25A4/ACAT1/CRYAB/NDUFS8/NDUFA3/COX6B1/CKMT2/ATP5PD/UQCRB/ATP8/ATP5PF/NDUFB11/ATP5IF1
GO:0098798	Cellular Component	Mitochondria	Down-regulated	mitochondrial protein complex	27/71	64/343	9.64533e-06	0.000435345	DLAT/ATP5F1B/NDUFA9/COX4I1/NDUFS1/VDAC1/NDUFA10/NDUFA13/ATP5F1C/HADHA/SUCLG1/ATP5F1A/NDUFS3/ATP5ME/CHCHD3/ATP5PB/COX5A/COX5B/NDUFA2/NDUFB5/NDUFS8/NDUFA3/ATP5PD/UQCRB/ATP8/ATP5PF/NDUFB11
GO:0005743	Cellular Component	Mitochondria	Down-regulated	mitochondrial inner membrane	31/71	81/343	1.86868e-05	0.000435345	PHB2/ATP5F1B/NDUFA9/NNT/COX4I1/ACADVL/NDUFS1/NDUFA10/SLC25A12/NDUFA13/ATP5F1C/HADHA/ATP5F1A/NDUFS3/ATP5ME/CHCHD3/ATP5PB/COX5A/COX5B/NDUFA2/NDUFB5/SLC25A4/NDUFS8/NDUFA3/COX6B1/CKMT2/ATP5PD/UQCRB/ATP8/ATP5PF/NDUFB11
GO:0019866	Cellular Component	Mitochondria	Down-regulated	organelle inner membrane	31/71	81/343	1.86868e-05	0.000435345	PHB2/ATP5F1B/NDUFA9/NNT/COX4I1/ACADVL/NDUFS1/NDUFA10/SLC25A12/NDUFA13/ATP5F1C/HADHA/ATP5F1A/NDUFS3/ATP5ME/CHCHD3/ATP5PB/COX5A/COX5B/NDUFA2/NDUFB5/SLC25A4/NDUFS8/NDUFA3/COX6B1/CKMT2/ATP5PD/UQCRB/ATP8/ATP5PF/NDUFB11
GO:0031966	Cellular Component	Mitochondria	Down-regulated	mitochondrial membrane	34/71	93/343	1.8799e-05	0.000435345	PHB2/ATP5F1B/NDUFA9/NNT/COX4I1/ACADVL/NDUFS1/VDAC1/NDUFA10/SLC25A12/NDUFA13/ATP5F1C/VDAC2/HADHA/ATP5F1A/VDAC3/NDUFS3/ATP5ME/CHCHD3/ATP5PB/COX5A/COX5B/NDUFA2/NDUFB5/SLC25A4/NDUFS8/NDUFA3/COX6B1/CKMT2/ATP5PD/UQCRB/ATP8/ATP5PF/NDUFB11
GO:0005740	Cellular Component	Mitochondria	Down-regulated	mitochondrial envelope	34/71	96/343	4.49613e-05	0.000892466	PHB2/ATP5F1B/NDUFA9/NNT/COX4I1/ACADVL/NDUFS1/VDAC1/NDUFA10/SLC25A12/NDUFA13/ATP5F1C/VDAC2/HADHA/ATP5F1A/VDAC3/NDUFS3/ATP5ME/CHCHD3/ATP5PB/COX5A/COX5B/NDUFA2/NDUFB5/SLC25A4/NDUFS8/NDUFA3/COX6B1/CKMT2/ATP5PD/UQCRB/ATP8/ATP5PF/NDUFB11
GO:0031967	Cellular Component	Mitochondria	Down-regulated	organelle envelope	35/71	106/343	0.000204243	0.00287773	PHB2/ATP5F1B/NDUFA9/NNT/COX4I1/ACADVL/NDUFS1/VDAC1/NDUFA10/SLC25A12/NDUFA13/ATP5F1C/VDAC2/HADHA/ATP5F1A/VDAC3/NDUFS3/ATP5ME/CHCHD3/ATP5PB/COX5A/COX5B/NDUFA2/NDUFB5/SLC25A4/NDUFS8/NDUFA3/COX6B1/CKMT2/ATP5PD/UQCRB/ATP8/ATP5PF/KPNA3/NDUFB11
GO:0031975	Cellular Component	Mitochondria	Down-regulated	envelope	35/71	106/343	0.000204243	0.00287773	PHB2/ATP5F1B/NDUFA9/NNT/COX4I1/ACADVL/NDUFS1/VDAC1/NDUFA10/SLC25A12/NDUFA13/ATP5F1C/VDAC2/HADHA/ATP5F1A/VDAC3/NDUFS3/ATP5ME/CHCHD3/ATP5PB/COX5A/COX5B/NDUFA2/NDUFB5/SLC25A4/NDUFS8/NDUFA3/COX6B1/CKMT2/ATP5PD/UQCRB/ATP8/ATP5PF/KPNA3/NDUFB11
GO:0098800	Cellular Component	Mitochondria	Down-regulated	inner mitochondrial membrane protein complex	23/71	58/343	0.00020711	0.00287773	ATP5F1B/NDUFA9/COX4I1/NDUFS1/NDUFA10/NDUFA13/ATP5F1C/ATP5F1A/NDUFS3/ATP5ME/CHCHD3/ATP5PB/COX5A/COX5B/NDUFA2/NDUFB5/NDUFS8/NDUFA3/ATP5PD/UQCRB/ATP8/ATP5PF/NDUFB11
GO:0044455	Cellular Component	Mitochondria	Down-regulated	mitochondrial membrane part	25/71	67/343	0.000324392	0.00409758	ATP5F1B/NDUFA9/NNT/COX4I1/NDUFS1/NDUFA10/NDUFA13/ATP5F1C/ATP5F1A/NDUFS3/ATP5ME/CHCHD3/ATP5PB/COX5A/COX5B/NDUFA2/NDUFB5/SLC25A4/NDUFS8/NDUFA3/ATP5PD/UQCRB/ATP8/ATP5PF/NDUFB11
GO:0098796	Cellular Component	Mitochondria	Down-regulated	membrane protein complex	27/71	77/343	0.000584375	0.0065687	ATP5F1B/NDUFA9/COX4I1/NDUFS1/VDAC1/NDUFA10/NDUFA13/ATP5F1C/VDAC2/ATP5F1A/VDAC3/NDUFS3/ATP5ME/CHCHD3/ATP5PB/COX5A/COX5B/NDUFA2/NDUFB5/NDUFS8/NDUFA3/COX6B1/ATP5PD/UQCRB/ATP8/ATP5PF/NDUFB11
GO:0005759	Cellular Component	Mitochondria	Down-regulated	mitochondrial matrix	24/71	66/343	0.00073287	0.0072736	DLAT/PDHA1/ACO2/ATP5F1B/NDUFA9/HSPA9/TUFM/ACADVL/NDUFS1/VDAC1/NDUFA10/ATP5F1C/VDAC2/MDH2/HADHA/CS/SUCLA2/SUCLG1/ATP5F1A/PDHB/NDUFS3/ATP5PB/ACAT1/NDUFS8
GO:0032991	Cellular Component	Mitochondria	Down-regulated	protein-containing complex	46/71	165/343	0.00119488	0.0096768	PHB2/PKM/DLAT/PDHA1/ENO3/ATP5F1B/NDUFA9/COX4I1/NDUFS1/VDAC1/NDUFA10/NDUFA13/ATP5F1C/VDAC2/HADHA/SUCLG1/ATP5F1A/PDHB/VDAC3/MYBPC1/NDUFS3/ATP5ME/CHCHD3/ATP5PB/COX5A/COX5B/NDUFA2/NDUFB5/HSPB1/NDUFS8/NDUFA3/COX6B1/ATP5PD/ANXA2/UQCRB/TNNT1/ATP2A2/ATP8/ATP5PF/KPNA3/MYH1/NDUFB11/TNNI1/TNNC1/MYL2/MYL3
GO:0005753	Cellular Component	Mitochondria	Down-regulated	mitochondrial proton-transporting ATP synthase complex	8/71	13/343	0.00125359	0.0096768	ATP5F1B/ATP5F1C/ATP5F1A/ATP5ME/ATP5PB/ATP5PD/ATP8/ATP5PF
GO:0016469	Cellular Component	Mitochondria	Down-regulated	proton-transporting two-sector ATPase complex	8/71	13/343	0.00125359	0.0096768	ATP5F1B/ATP5F1C/ATP5F1A/ATP5ME/ATP5PB/ATP5PD/ATP8/ATP5PF
GO:0045259	Cellular Component	Mitochondria	Down-regulated	proton-transporting ATP synthase complex	8/71	13/343	0.00125359	0.0096768	ATP5F1B/ATP5F1C/ATP5F1A/ATP5ME/ATP5PB/ATP5PD/ATP8/ATP5PF
GO:0031090	Cellular Component	Mitochondria	Down-regulated	organelle membrane	36/71	127/343	0.00593656	0.0434142	PHB2/ATP5F1B/NDUFA9/NNT/COX4I1/ACADVL/NDUFS1/VDAC1/NDUFA10/SLC25A12/NDUFA13/ATP5F1C/VDAC2/HADHA/ATP5F1A/VDAC3/NDUFS3/ATP5ME/CHCHD3/ATP5PB/COX5A/COX5B/NDUFA2/NDUFB5/SLC25A4/NDUFS8/NDUFA3/COX6B1/CKMT2/ATP5PD/ANXA2/UQCRB/ATP2A2/ATP8/ATP5PF/NDUFB11
GO:0043209	Cellular Component	Mitochondria	Down-regulated	myelin sheath	21/71	54/343	0.000614571	0.0065687	PKM/DLAT/PDHA1/ACO2/ATP5F1B/TUFM/NDUFS1/NDUFA10/SLC25A12/ATP5F1C/VDAC2/MDH2/SUCLA2/ATP5F1A/NDUFS3/ATP5PB/MDH1/SLC25A4/CRYAB/ATP5PD/ANXA2
GO:0050801	Biological Processes	Calcium regulation	Up-regulated	ion homeostasis	13/42	35/339	5.41248e-05	0.00496222	APOA1/CA2/CP/TF/SLC4A1/KNG1/ATP1A2/CALM2/HRC/DMD/CASQ1/RYR1/ANXA6
GO:0006810	Biological Processes	Calcium regulation	Up-regulated	transport	30/42	145/339	6.09254e-05	0.00496222	CA1/HBB/APOA1/CA2/CP/TF/ALB/SLC4A1/AHSG/GC/SPTA1/SPTB/A1BG/KNG1/UBC/ATP1A2/ADIPOQ/ANK1/CALM2/SELENBP1/CAPN1/HRC/DMD/GSN/VCP/GAPDH/CASQ1/AGL/RYR1/ANXA6
GO:0006873	Biological Processes	Calcium regulation	Up-regulated	cellular ion homeostasis	12/42	32/339	0.000103492	0.00518717	CA2/CP/TF/SLC4A1/KNG1/ATP1A2/CALM2/HRC/DMD/CASQ1/RYR1/ANXA6
GO:0030003	Biological Processes	Calcium regulation	Up-regulated	cellular cation homeostasis	12/42	32/339	0.000103492	0.00518717	CA2/CP/TF/SLC4A1/KNG1/ATP1A2/CALM2/HRC/DMD/CASQ1/RYR1/ANXA6
GO:0055080	Biological Processes	Calcium regulation	Up-regulated	cation homeostasis	12/42	32/339	0.000103492	0.00518717	CA2/CP/TF/SLC4A1/KNG1/ATP1A2/CALM2/HRC/DMD/CASQ1/RYR1/ANXA6
GO:0098771	Biological Processes	Calcium regulation	Up-regulated	inorganic ion homeostasis	12/42	32/339	0.000103492	0.00518717	CA2/CP/TF/SLC4A1/KNG1/ATP1A2/CALM2/HRC/DMD/CASQ1/RYR1/ANXA6
GO:0051208	Biological Processes	Calcium regulation	Up-regulated	sequestering of calcium ion	7/42	12/339	0.000137169	0.00558603	ATP1A2/CALM2/HRC/DMD/CASQ1/RYR1/ANXA6
GO:0051282	Biological Processes	Calcium regulation	Up-regulated	regulation of sequestering of calcium ion	7/42	12/339	0.000137169	0.00558603	ATP1A2/CALM2/HRC/DMD/CASQ1/RYR1/ANXA6
GO:0051283	Biological Processes	Calcium regulation	Up-regulated	negative regulation of sequestering of calcium ion	7/42	12/339	0.000137169	0.00558603	ATP1A2/CALM2/HRC/DMD/CASQ1/RYR1/ANXA6
GO:0048878	Biological Processes	Calcium regulation	Up-regulated	chemical homeostasis	14/42	44/339	0.000192913	0.00698322	APOA1/CA2/CP/TF/SLC4A1/KNG1/ATP1A2/ADIPOQ/CALM2/HRC/DMD/CASQ1/RYR1/ANXA6
GO:0055082	Biological Processes	Calcium regulation	Up-regulated	cellular chemical homeostasis	12/42	34/339	0.000208771	0.0071595	CA2/CP/TF/SLC4A1/KNG1/ATP1A2/CALM2/HRC/DMD/CASQ1/RYR1/ANXA6
GO:0051209	Biological Processes	Calcium regulation	Up-regulated	release of sequestered calcium ion into cytosol	6/42	10/339	0.000370207	0.00893405	ATP1A2/CALM2/HRC/DMD/CASQ1/RYR1
GO:0097553	Biological Processes	Calcium regulation	Up-regulated	calcium ion transmembrane import into cytosol	6/42	10/339	0.000370207	0.00893405	ATP1A2/CALM2/HRC/DMD/CASQ1/RYR1
GO:0019725	Biological Processes	Calcium regulation	Up-regulated	cellular homeostasis	14/42	47/339	0.000436674	0.0101617	CA2/CP/PRDX2/TF/SLC4A1/KNG1/ATP1A2/CALM2/HRC/DMD/PRDX1/CASQ1/RYR1/ANXA6
GO:0007204	Biological Processes	Calcium regulation	Up-regulated	positive regulation of cytosolic calcium ion concentration	7/42	14/339	0.000489282	0.0106269	KNG1/ATP1A2/CALM2/HRC/DMD/CASQ1/RYR1
GO:0050896	Biological Processes	Calcium regulation	Up-regulated	response to stimulus	32/42	176/339	0.000547984	0.0114837	CA1/HBB/APOA1/CA2/PRDX2/TF/ALB/AHSG/SPTA1/SPTB/A1BG/KNG1/UBC/ATP1A2/UBE2V2/ADIPOQ/ANK1/CALM2/CAPN1/HRC/QDPR/DMD/PRDX1/GSN/VCP/EIF4A2/GAPDH/CASQ1/ST13/AGL/RYR1/ANXA6
GO:0044260	Biological Processes	Calcium regulation	Up-regulated	cellular macromolecule metabolic process	25/42	120/339	0.000577461	0.0114837	APOA1/CP/TF/ALB/AHSG/SPTA1/SPTB/KNG1/UBC/UBE2V2/ADIPOQ/CALM2/PSMA4/CAPN1/HRC/DMD/PRDX1/GSN/VCP/EIF4A2/GLO1/PCMT1/GAPDH/AGL/PHKA1
GO:0042592	Biological Processes	Calcium regulation	Up-regulated	homeostatic process	18/42	72/339	0.000581607	0.0114837	APOA1/CA2/CP/PRDX2/TF/ALB/SLC4A1/SPTA1/KNG1/ATP1A2/ADIPOQ/CALM2/HRC/DMD/PRDX1/CASQ1/RYR1/ANXA6
GO:0060402	Biological Processes	Calcium regulation	Up-regulated	calcium ion transport into cytosol	6/42	11/339	0.000738872	0.0137552	ATP1A2/CALM2/HRC/DMD/CASQ1/RYR1
GO:0050794	Biological Processes	Calcium regulation	Up-regulated	regulation of cellular process	30/42	163/339	0.000974109	0.0174576	CA1/HBB/APOA1/CA2/PRDX2/TF/ALB/AHSG/SPTA1/SPTB/KNG1/UBC/ATP1A2/UBE2V2/ADIPOQ/ANK1/CALM2/CAPN1/HRC/DMD/PRDX1/GSN/VCP/EIF4A2/GLO1/GAPDH/CASQ1/ST13/RYR1/ANXA6
GO:0006875	Biological Processes	Calcium regulation	Up-regulated	cellular metal ion homeostasis	10/42	29/339	0.00101812	0.0174576	CP/TF/KNG1/ATP1A2/CALM2/HRC/DMD/CASQ1/RYR1/ANXA6
GO:0055065	Biological Processes	Calcium regulation	Up-regulated	metal ion homeostasis	10/42	29/339	0.00101812	0.0174576	CP/TF/KNG1/ATP1A2/CALM2/HRC/DMD/CASQ1/RYR1/ANXA6
GO:0060401	Biological Processes	Calcium regulation	Up-regulated	cytosolic calcium ion transport	6/42	12/339	0.00134058	0.0223972	ATP1A2/CALM2/HRC/DMD/CASQ1/RYR1
GO:0051480	Biological Processes	Calcium regulation	Up-regulated	regulation of cytosolic calcium ion concentration	7/42	17/339	0.00206945	0.0302259	KNG1/ATP1A2/CALM2/HRC/DMD/CASQ1/RYR1
GO:0030001	Biological Processes	Calcium regulation	Up-regulated	metal ion transport	9/42	27/339	0.00255029	0.0307725	CP/TF/ATP1A2/CALM2/HRC/DMD/CASQ1/RYR1/ANXA6
GO:0034762	Biological Processes	Calcium regulation	Up-regulated	regulation of transmembrane transport	8/42	22/339	0.00245178	0.0307725	CA2/ATP1A2/ADIPOQ/CALM2/CAPN1/HRC/DMD/CASQ1
GO:0043269	Biological Processes	Calcium regulation	Up-regulated	regulation of ion transport	8/42	22/339	0.00245178	0.0307725	CA2/TF/ATP1A2/CALM2/CAPN1/HRC/DMD/CASQ1
GO:0032412	Biological Processes	Calcium regulation	Up-regulated	regulation of ion transmembrane transporter activity	6/42	14/339	0.00358543	0.0409858	ATP1A2/CALM2/CAPN1/HRC/DMD/CASQ1
GO:0010522	Biological Processes	Calcium regulation	Up-regulated	regulation of calcium ion transport into cytosol	5/42	10/339	0.00364834	0.0409858	ATP1A2/CALM2/HRC/DMD/CASQ1
GO:0006464	Biological Processes	Protein Modification	Up-regulated	cellular protein modification process	20/42	69/339	1.77043e-05	0.00288394	APOA1/CP/TF/ALB/AHSG/SPTA1/SPTB/KNG1/UBC/UBE2V2/ADIPOQ/CALM2/PSMA4/HRC/DMD/PRDX1/VCP/PCMT1/GAPDH/PHKA1
GO:0036211	Biological Processes	Protein Modification	Up-regulated	protein modification process	20/42	69/339	1.77043e-05	0.00288394	APOA1/CP/TF/ALB/AHSG/SPTA1/SPTB/KNG1/UBC/UBE2V2/ADIPOQ/CALM2/PSMA4/HRC/DMD/PRDX1/VCP/PCMT1/GAPDH/PHKA1
GO:0043412	Biological Processes	Protein Modification	Up-regulated	macromolecule modification	20/42	71/339	2.94559e-05	0.00383857	APOA1/CP/TF/ALB/AHSG/SPTA1/SPTB/KNG1/UBC/UBE2V2/ADIPOQ/CALM2/PSMA4/HRC/DMD/PRDX1/VCP/PCMT1/GAPDH/PHKA1
GO:0043687	Biological Processes	Protein Modification	Up-regulated	post-translational protein modification	8/42	14/339	5.00263e-05	0.00496222	APOA1/CP/TF/ALB/AHSG/KNG1/PSMA4/HRC
GO:0019538	Biological Processes	Protein Modification	Up-regulated	protein metabolic process	23/42	100/339	0.000221598	0.00721942	APOA1/CP/TF/ALB/AHSG/SPTA1/SPTB/KNG1/UBC/UBE2V2/ADIPOQ/CALM2/PSMA4/CAPN1/HRC/DMD/PRDX1/GSN/VCP/EIF4A2/PCMT1/GAPDH/PHKA1
GO:0044267	Biological Processes	Protein Modification	Up-regulated	cellular protein metabolic process	22/42	95/339	0.000312724	0.00815057	APOA1/CP/TF/ALB/AHSG/SPTA1/SPTB/KNG1/UBC/UBE2V2/ADIPOQ/CALM2/PSMA4/HRC/DMD/PRDX1/GSN/VCP/EIF4A2/PCMT1/GAPDH/PHKA1
GO:0032268	Biological Processes	Protein Modification	Up-regulated	regulation of cellular protein metabolic process	14/42	54/339	0.00218027	0.0302259	APOA1/AHSG/KNG1/UBC/UBE2V2/ADIPOQ/CALM2/HRC/DMD/PRDX1/GSN/VCP/EIF4A2/GAPDH
GO:0051246	Biological Processes	Protein Modification	Up-regulated	regulation of protein metabolic process	14/42	56/339	0.00323848	0.038212	APOA1/AHSG/KNG1/UBC/UBE2V2/ADIPOQ/CALM2/HRC/DMD/PRDX1/GSN/VCP/EIF4A2/GAPDH
GO:0006897	Biological Processes	General	Up-regulated	endocytosis	7/42	14/339	0.000489282	0.0106269	HBB/APOA1/TF/ALB/AHSG/ADIPOQ/GSN
GO:0043170	Biological Processes	General	Up-regulated	macromolecule metabolic process	25/42	128/339	0.00189453	0.0293913	APOA1/CP/TF/ALB/AHSG/SPTA1/SPTB/KNG1/UBC/UBE2V2/ADIPOQ/CALM2/PSMA4/CAPN1/HRC/DMD/PRDX1/GSN/VCP/EIF4A2/GLO1/PCMT1/GAPDH/AGL/PHKA1
GO:0007154	Biological Processes	General	Up-regulated	cell communication	21/42	99/339	0.00195972	0.0296957	CA1/APOA1/CA2/ALB/AHSG/SPTA1/SPTB/KNG1/UBC/ATP1A2/ADIPOQ/ANK1/CALM2/CAPN1/HRC/DMD/PRDX1/GSN/VCP/CASQ1/ANXA6
GO:0007165	Biological Processes	General	Up-regulated	signal transduction	20/42	91/339	0.00165636	0.0263231	CA1/APOA1/CA2/AHSG/SPTA1/SPTB/KNG1/UBC/ATP1A2/ADIPOQ/ANK1/CALM2/CAPN1/HRC/DMD/PRDX1/GSN/VCP/CASQ1/ANXA6
GO:0098657	Biological Processes	General	Up-regulated	import into cell	8/42	17/339	0.000302998	0.00815057	HBB/APOA1/TF/ALB/AHSG/ATP1A2/ADIPOQ/GSN
GO:0016192	Biological Processes	General	Up-regulated	vesicle-mediated transport	16/42	57/339	0.000312109	0.00815057	HBB/APOA1/TF/ALB/AHSG/SPTA1/SPTB/A1BG/KNG1/UBC/ADIPOQ/ANK1/CAPN1/GSN/VCP/AGL
GO:0070887	Biological Processes	General	Up-regulated	cellular response to chemical stimulus	18/42	73/339	0.000708226	0.0135725	CA1/HBB/APOA1/CA2/PRDX2/TF/ALB/AHSG/UBC/ATP1A2/ADIPOQ/QDPR/PRDX1/GSN/VCP/EIF4A2/GAPDH/RYR1
GO:0051179	Biological Processes	General	Up-regulated	localization	30/42	155/339	0.000306136	0.00815057	CA1/HBB/APOA1/CA2/CP/TF/ALB/SLC4A1/AHSG/GC/SPTA1/SPTB/A1BG/KNG1/UBC/ATP1A2/ADIPOQ/ANK1/CALM2/SELENBP1/CAPN1/HRC/DMD/GSN/VCP/GAPDH/CASQ1/AGL/RYR1/ANXA6
GO:0051716	Biological Processes	General	Up-regulated	cellular response to stimulus	29/42	118/339	1.41063e-06	0.000919134	CA1/HBB/APOA1/CA2/PRDX2/TF/ALB/AHSG/SPTA1/SPTB/KNG1/UBC/ATP1A2/UBE2V2/ADIPOQ/ANK1/CALM2/CAPN1/HRC/QDPR/DMD/PRDX1/GSN/VCP/EIF4A2/GAPDH/CASQ1/RYR1/ANXA6
GO:0051235	Biological Processes	General	Up-regulated	maintenance of location	10/42	19/339	1.21473e-05	0.00288394	APOA1/ALB/ATP1A2/CALM2/HRC/DMD/GSN/CASQ1/RYR1/ANXA6
GO:0051234	Biological Processes	General	Up-regulated	establishment of localization	30/42	146/339	7.22403e-05	0.00518717	CA1/HBB/APOA1/CA2/CP/TF/ALB/SLC4A1/AHSG/GC/SPTA1/SPTB/A1BG/KNG1/UBC/ATP1A2/ADIPOQ/ANK1/CALM2/SELENBP1/CAPN1/HRC/DMD/GSN/VCP/GAPDH/CASQ1/AGL/RYR1/ANXA6
GO:0065008	Biological Processes	General	Up-regulated	regulation of biological quality	25/42	113/339	0.00017943	0.00687721	HBB/APOA1/CA2/CP/PRDX2/TF/ALB/SLC4A1/SPTA1/SPTB/KNG1/UBC/ATP1A2/UBE2V2/ADIPOQ/CALM2/HRC/DMD/PRDX1/GSN/VCP/GAPDH/CASQ1/RYR1/ANXA6
GO:0048523	Biological Processes	General	Up-regulated	negative regulation of cellular process	22/42	95/339	0.000312724	0.00815057	APOA1/PRDX2/ALB/AHSG/SPTA1/SPTB/KNG1/UBC/ATP1A2/UBE2V2/ADIPOQ/CALM2/HRC/DMD/GSN/EIF4A2/GLO1/GAPDH/CASQ1/ST13/RYR1/ANXA6
GO:0046903	Biological Processes	General	Up-regulated	secretion	15/42	58/339	0.00144543	0.0235453	HBB/APOA1/CA2/TF/ALB/AHSG/A1BG/KNG1/ADIPOQ/ANK1/CAPN1/GSN/VCP/GAPDH/AGL
GO:0002376	Biological Processes	General	Up-regulated	immune system process	15/42	60/339	0.00215287	0.0302259	HBB/APOA1/CA2/AHSG/SPTA1/A1BG/UBC/ADIPOQ/CAPN1/PRDX1/GSN/VCP/GLO1/GAPDH/AGL
GO:0032940	Biological Processes	General	Up-regulated	secretion by cell	14/42	54/339	0.00218027	0.0302259	HBB/APOA1/TF/ALB/AHSG/A1BG/KNG1/ADIPOQ/ANK1/CAPN1/GSN/VCP/GAPDH/AGL
GO:0048519	Biological Processes	General	Up-regulated	negative regulation of biological process	22/42	107/339	0.00224081	0.0303384	APOA1/PRDX2/ALB/AHSG/SPTA1/SPTB/KNG1/UBC/ATP1A2/UBE2V2/ADIPOQ/CALM2/HRC/DMD/GSN/EIF4A2/GLO1/GAPDH/CASQ1/ST13/RYR1/ANXA6
GO:0023052	Biological Processes	General	Up-regulated	signaling	21/42	100/339	0.0022815	0.0303384	CA1/APOA1/CA2/AHSG/SPTA1/SPTB/KNG1/UBC/ATP1A2/ADIPOQ/ANK1/CALM2/CAPN1/HRC/DMD/PRDX1/GSN/VCP/CASQ1/RYR1/ANXA6
GO:0065009	Biological Processes	General	Up-regulated	regulation of molecular function	16/42	67/339	0.00247872	0.0307725	APOA1/AHSG/SPTA1/KNG1/UBC/ATP1A2/ADIPOQ/CALM2/CAPN1/HRC/DMD/GSN/VCP/EIF4A2/GAPDH/CASQ1
GO:0006887	Biological Processes	General	Up-regulated	exocytosis	12/42	43/339	0.00250836	0.0307725	HBB/APOA1/TF/ALB/AHSG/A1BG/KNG1/ANK1/CAPN1/GSN/VCP/AGL
GO:0042221	Biological Processes	General	Up-regulated	response to chemical	23/42	117/339	0.00328413	0.038212	CA1/HBB/APOA1/CA2/PRDX2/TF/ALB/AHSG/SPTA1/SPTB/UBC/ATP1A2/ADIPOQ/CALM2/QDPR/PRDX1/GSN/VCP/EIF4A2/GAPDH/CASQ1/AGL/RYR1
GO:1902600	Biological Processes	Mitochondrial	Down-regulated	proton transmembrane transport	14/71	27/339	0.000198484	0.0157118	ATP5F1B/NNT/COX4I1/ATP5F1C/ATP5F1A/ATP5ME/ATP5PB/COX5A/COX5B/COX6B1/ATP5PD/ATP2A2/ATP8/ATP5PF
GO:0007007	Biological Processes	Mitochondrial	Down-regulated	inner mitochondrial membrane organization	10/71	16/339	0.000252121	0.0157118	ATP5F1B/NDUFA13/ATP5F1C/ATP5F1A/ATP5ME/CHCHD3/ATP5PB/ATP5PD/ATP8/ATP5PF
GO:1990542	Biological Processes	Mitochondrial	Down-regulated	mitochondrial transmembrane transport	11/71	19/339	0.000306282	0.0157118	ATP5F1B/SLC25A12/NDUFA13/ATP5F1C/ATP5F1A/ATP5ME/ATP5PB/COX5B/ATP5PD/ATP8/ATP5PF
GO:0015985	Biological Processes	Mitochondrial	Down-regulated	energy coupled proton transport, down electrochemical gradient	9/71	14/339	0.000402916	0.0157397	ATP5F1B/ATP5F1C/ATP5F1A/ATP5ME/ATP5PB/COX5B/ATP5PD/ATP8/ATP5PF
GO:0015986	Biological Processes	Mitochondrial	Down-regulated	ATP synthesis coupled proton transport	9/71	14/339	0.000402916	0.0157397	ATP5F1B/ATP5F1C/ATP5F1A/ATP5ME/ATP5PB/COX5B/ATP5PD/ATP8/ATP5PF
GO:0042776	Biological Processes	Mitochondrial	Down-regulated	mitochondrial ATP synthesis coupled proton transport	9/71	14/339	0.000402916	0.0157397	ATP5F1B/ATP5F1C/ATP5F1A/ATP5ME/ATP5PB/COX5B/ATP5PD/ATP8/ATP5PF
GO:0007005	Biological Processes	Mitochondrial	Down-regulated	mitochondrion organization	24/71	65/339	0.000673206	0.0236685	PHB2/ATP5F1B/NDUFA9/NDUFS1/VDAC1/NDUFA10/NDUFA13/ATP5F1C/ATP5F1A/NDUFS3/ATP5ME/CHCHD3/ATP5PB/NDUFA2/NDUFB5/SLC25A4/NDUFS8/NDUFA3/ATP5PD/UQCRB/ATP8/ATP5PF/NDUFB11/ATP5IF1
GO:0042407	Biological Processes	Mitochondrial	Down-regulated	cristae formation	9/71	15/339	0.000836563	0.0253573	ATP5F1B/ATP5F1C/ATP5F1A/ATP5ME/CHCHD3/ATP5PB/ATP5PD/ATP8/ATP5PF
GO:0006099	Biological Processes	Mitochondrial	Down-regulated	tricarboxylic acid cycle	10/71	18/339	0.000950209	0.0253573	DLAT/PDHA1/ACO2/NNT/MDH2/CS/SUCLA2/SUCLG1/PDHB/MDH1
GO:0006101	Biological Processes	Mitochondrial	Down-regulated	citrate metabolic process	10/71	18/339	0.000950209	0.0253573	DLAT/PDHA1/ACO2/NNT/MDH2/CS/SUCLA2/SUCLG1/PDHB/MDH1
GO:0072350	Biological Processes	Mitochondrial	Down-regulated	tricarboxylic acid metabolic process	10/71	18/339	0.000950209	0.0253573	DLAT/PDHA1/ACO2/NNT/MDH2/CS/SUCLA2/SUCLG1/PDHB/MDH1
GO:0007006	Biological Processes	Mitochondrial	Down-regulated	mitochondrial membrane organization	11/71	21/339	0.000986209	0.0253573	ATP5F1B/NDUFA13/ATP5F1C/ATP5F1A/ATP5ME/CHCHD3/ATP5PB/ATP5PD/ATP8/ATP5PF/ATP5IF1
GO:0045333	Biological Processes	Mitochondrial	Down-regulated	cellular respiration	24/71	66/339	0.000888256	0.0253573	DLAT/PDHA1/ACO2/NDUFA9/NNT/COX4I1/ACTN3/NDUFS1/NDUFA10/SLC25A12/MDH2/CS/SUCLA2/SUCLG1/PDHB/NDUFS3/COX5A/MDH1/COX5B/NDUFA2/NDUFB5/NDUFS8/NDUFA3/UQCRB
GO:0006119	Biological Processes	Mitochondrial	Down-regulated	oxidative phosphorylation	21/71	56/339	0.00132626	0.0310856	ATP5F1B/NDUFA9/COX4I1/ACTN3/NDUFS1/NDUFA10/ATP5F1C/ATP5F1A/NDUFS3/ATP5ME/ATP5PB/COX5A/COX5B/NDUFA2/NDUFB5/NDUFS8/NDUFA3/ATP5PD/UQCRB/ATP8/ATP5PF
GO:0015672	Biological Processes	Mitochondrial	Down-regulated	monovalent inorganic cation transport	15/71	34/339	0.00110167	0.0267121	ATP5F1B/NDUFA9/NNT/COX4I1/ATP5F1C/ATP5F1A/ATP5ME/ATP5PB/COX5A/COX5B/COX6B1/ATP5PD/ATP2A2/ATP8/ATP5PF
GO:0006753	Biological Processes	Nucleotide/ribonucleotide	Down-regulated	nucleoside phosphate metabolic process	35/71	99/339	4.37834e-05	0.00615733	PKM/DLAT/PDHA1/ENO3/ATP5F1B/TPI1/NDUFA9/NNT/COX4I1/ACTN3/NDUFS1/NDUFA10/SLC25A12/ATP5F1C/MDH2/SUCLA2/SUCLG1/ATP5F1A/PDHB/NDUFS3/ATP5ME/ATP5PB/COX5A/MDH1/COX5B/NDUFA2/NDUFB5/ACAT1/NDUFS8/NDUFA3/ATP5PD/UQCRB/ATP8/ATP5PF/ATP5IF1
GO:0009117	Biological Processes	Nucleotide/ribonucleotide	Down-regulated	nucleotide metabolic process	35/71	99/339	4.37834e-05	0.00615733	PKM/DLAT/PDHA1/ENO3/ATP5F1B/TPI1/NDUFA9/NNT/COX4I1/ACTN3/NDUFS1/NDUFA10/SLC25A12/ATP5F1C/MDH2/SUCLA2/SUCLG1/ATP5F1A/PDHB/NDUFS3/ATP5ME/ATP5PB/COX5A/MDH1/COX5B/NDUFA2/NDUFB5/ACAT1/NDUFS8/NDUFA3/ATP5PD/UQCRB/ATP8/ATP5PF/ATP5IF1
GO:0055086	Biological Processes	Nucleotide/ribonucleotide	Down-regulated	nucleobase-containing small molecule metabolic process	35/71	103/339	0.000127996	0.0128573	PKM/DLAT/PDHA1/ENO3/ATP5F1B/TPI1/NDUFA9/NNT/COX4I1/ACTN3/NDUFS1/NDUFA10/SLC25A12/ATP5F1C/MDH2/SUCLA2/SUCLG1/ATP5F1A/PDHB/NDUFS3/ATP5ME/ATP5PB/COX5A/MDH1/COX5B/NDUFA2/NDUFB5/ACAT1/NDUFS8/NDUFA3/ATP5PD/UQCRB/ATP8/ATP5PF/ATP5IF1
GO:0006163	Biological Processes	Nucleotide/ribonucleotide	Down-regulated	purine nucleotide metabolic process	32/71	94/339	0.000312825	0.0157118	PKM/DLAT/PDHA1/ENO3/ATP5F1B/TPI1/NDUFA9/COX4I1/ACTN3/NDUFS1/NDUFA10/SLC25A12/ATP5F1C/SUCLA2/SUCLG1/ATP5F1A/PDHB/NDUFS3/ATP5ME/ATP5PB/COX5A/COX5B/NDUFA2/NDUFB5/ACAT1/NDUFS8/NDUFA3/ATP5PD/UQCRB/ATP8/ATP5PF/ATP5IF1
GO:0009150	Biological Processes	Nucleotide/ribonucleotide	Down-regulated	purine ribonucleotide metabolic process	32/71	94/339	0.000312825	0.0157118	PKM/DLAT/PDHA1/ENO3/ATP5F1B/TPI1/NDUFA9/COX4I1/ACTN3/NDUFS1/NDUFA10/SLC25A12/ATP5F1C/SUCLA2/SUCLG1/ATP5F1A/PDHB/NDUFS3/ATP5ME/ATP5PB/COX5A/COX5B/NDUFA2/NDUFB5/ACAT1/NDUFS8/NDUFA3/ATP5PD/UQCRB/ATP8/ATP5PF/ATP5IF1
GO:0009259	Biological Processes	Nucleotide/ribonucleotide	Down-regulated	ribonucleotide metabolic process	32/71	94/339	0.000312825	0.0157118	PKM/DLAT/PDHA1/ENO3/ATP5F1B/TPI1/NDUFA9/COX4I1/ACTN3/NDUFS1/NDUFA10/SLC25A12/ATP5F1C/SUCLA2/SUCLG1/ATP5F1A/PDHB/NDUFS3/ATP5ME/ATP5PB/COX5A/COX5B/NDUFA2/NDUFB5/ACAT1/NDUFS8/NDUFA3/ATP5PD/UQCRB/ATP8/ATP5PF/ATP5IF1
GO:0019693	Biological Processes	Nucleotide/ribonucleotide	Down-regulated	ribose phosphate metabolic process	32/71	94/339	0.000312825	0.0157118	PKM/DLAT/PDHA1/ENO3/ATP5F1B/TPI1/NDUFA9/COX4I1/ACTN3/NDUFS1/NDUFA10/SLC25A12/ATP5F1C/SUCLA2/SUCLG1/ATP5F1A/PDHB/NDUFS3/ATP5ME/ATP5PB/COX5A/COX5B/NDUFA2/NDUFB5/ACAT1/NDUFS8/NDUFA3/ATP5PD/UQCRB/ATP8/ATP5PF/ATP5IF1
GO:0072521	Biological Processes	Nucleotide/ribonucleotide	Down-regulated	purine-containing compound metabolic process	32/71	95/339	0.00040081	0.0157397	PKM/DLAT/PDHA1/ENO3/ATP5F1B/TPI1/NDUFA9/COX4I1/ACTN3/NDUFS1/NDUFA10/SLC25A12/ATP5F1C/SUCLA2/SUCLG1/ATP5F1A/PDHB/NDUFS3/ATP5ME/ATP5PB/COX5A/COX5B/NDUFA2/NDUFB5/ACAT1/NDUFS8/NDUFA3/ATP5PD/UQCRB/ATP8/ATP5PF/ATP5IF1
GO:0006091	Biological Processes	Metabolism	Down-regulated	generation of precursor metabolites and energy	41/71	115/339	2.96598e-06	0.00208555	PKM/DLAT/PDHA1/ENO3/ACO2/ATP5F1B/TPI1/ALDH1A1/NDUFA9/NNT/COX4I1/ACADVL/ACTN3/NDUFS1/NDUFA10/SLC25A12/ATP5F1C/MDH2/CS/SUCLA2/SUCLG1/ATP5F1A/PDHB/NDUFS3/ATP5ME/ATP5PB/COX5A/MDH1/COX5B/NDUFA2/NDUFB5/SLC25A4/ACAT1/NDUFS8/NDUFA3/COX6B1/ATP5PD/UQCRB/ATP8/ATP5PF/ATP5IF1
GO:0019637	Biological Processes	Metabolism	Down-regulated	organophosphate metabolic process	38/71	109/339	2.13678e-05	0.00559578	PKM/DLAT/PDHA1/ENO3/ATP5F1B/TPI1/ALDH1A1/NDUFA9/NNT/COX4I1/ACTN3/NDUFS1/NDUFA10/CKM/SLC25A12/FBP2/ATP5F1C/MDH2/SUCLA2/SUCLG1/ATP5F1A/PDHB/NDUFS3/ATP5ME/ATP5PB/COX5A/MDH1/COX5B/NDUFA2/NDUFB5/ACAT1/NDUFS8/NDUFA3/ATP5PD/UQCRB/ATP8/ATP5PF/ATP5IF1
GO:0017144	Biological Processes	Metabolism	Down-regulated	drug metabolic process	40/71	118/339	2.38742e-05	0.00559578	PKM/DLAT/PDHA1/ENO3/ACO2/ATP5F1B/TPI1/ALDH1A1/NDUFA9/NNT/COX4I1/ACTN3/NDUFS1/NDUFA10/CKM/SLC25A12/ATP5F1C/MDH2/CS/SUCLA2/SUCLG1/ATP5F1A/PDHB/NDUFS3/ATP5ME/ATP5PB/COX5A/MDH1/COX5B/NDUFA2/NDUFB5/ACAT1/NDUFS8/NDUFA3/CKMT2/ATP5PD/UQCRB/ATP8/ATP5PF/ATP5IF1
GO:0009060	Biological Processes	Metabolism	Down-regulated	aerobic respiration	16/71	31/339	6.60528e-05	0.00774093	DLAT/PDHA1/ACO2/NNT/COX4I1/ACTN3/MDH2/CS/SUCLA2/SUCLG1/PDHB/COX5A/MDH1/COX5B/NDUFS8/UQCRB
GO:1901135	Biological Processes	Metabolism	Down-regulated	carbohydrate derivative metabolic process	34/71	105/339	0.000580165	0.0214709	PKM/DLAT/PDHA1/ENO3/ATP5F1B/TPI1/ALDH1A1/NDUFA9/COX4I1/ACTN3/NDUFS1/NDUFA10/SLC25A12/FBP2/ATP5F1C/SUCLA2/SUCLG1/ATP5F1A/PDHB/NDUFS3/ATP5ME/ATP5PB/COX5A/COX5B/NDUFA2/NDUFB5/ACAT1/NDUFS8/NDUFA3/ATP5PD/UQCRB/ATP8/ATP5PF/ATP5IF1
GO:0006793	Biological Processes	Metabolism	Down-regulated	phosphorus metabolic process	43/71	148/339	0.00100974	0.0253573	PHB2/PKM/DLAT/PDHA1/ENO3/ATP5F1B/TPI1/ALDH1A1/NDUFA9/NNT/COX4I1/ACTN3/NDUFS1/NDUFA10/CKM/SLC25A12/FBP2/ATP5F1C/MDH2/SUCLA2/SUCLG1/ATP5F1A/PDHB/NDUFS3/ATP5ME/ATP5PB/COX5A/MDH1/COX5B/NDUFA2/NDUFB5/ACAT1/HSPB1/CRYAB/NDUFS8/NDUFA3/CKMT2/ATP5PD/ANXA2/UQCRB/ATP8/ATP5PF/ATP5IF1
GO:0006796	Biological Processes	Metabolism	Down-regulated	phosphate-containing compound metabolic process	43/71	148/339	0.00100974	0.0253573	PHB2/PKM/DLAT/PDHA1/ENO3/ATP5F1B/TPI1/ALDH1A1/NDUFA9/NNT/COX4I1/ACTN3/NDUFS1/NDUFA10/CKM/SLC25A12/FBP2/ATP5F1C/MDH2/SUCLA2/SUCLG1/ATP5F1A/PDHB/NDUFS3/ATP5ME/ATP5PB/COX5A/MDH1/COX5B/NDUFA2/NDUFB5/ACAT1/HSPB1/CRYAB/NDUFS8/NDUFA3/CKMT2/ATP5PD/ANXA2/UQCRB/ATP8/ATP5PF/ATP5IF1
hsa05016	KEGG	Mitochondrial	Down-regulated	Huntington disease	26/58	57/243	2.51679e-05	0.000496609	ATP5F1B/NDUFA9/COX4I1/NDUFS1/VDAC1/NDUFA10/NDUFA13/ATP5F1C/VDAC2/ATP5F1A/VDAC3/NDUFS3/ATP5PB/COX5A/COX5B/NDUFA2/NDUFB5/SLC25A4/NDUFS8/NDUFA3/COX6B1/ATP5PD/UQCRB/ATP8/ATP5PF/NDUFB11
hsa05012	KEGG	Mitochondrial	Down-regulated	Parkinson disease	26/58	58/243	3.82007e-05	0.000496609	ATP5F1B/NDUFA9/COX4I1/NDUFS1/VDAC1/NDUFA10/NDUFA13/ATP5F1C/VDAC2/ATP5F1A/VDAC3/NDUFS3/ATP5PB/COX5A/COX5B/NDUFA2/NDUFB5/SLC25A4/NDUFS8/NDUFA3/COX6B1/ATP5PD/UQCRB/ATP8/ATP5PF/NDUFB11
hsa01100	KEGG	Mitochondrial	Down-regulated	Metabolic pathways	43/58	132/243	0.000365801	0.00317028	PKM/DLAT/PDHA1/ENO3/ACO2/ATP5F1B/TPI1/ALDH1A1/NDUFA9/NNT/COX4I1/ACADVL/NDUFS1/NDUFA10/CKM/FBP2/NDUFA13/ATP5F1C/MDH2/HADHA/CS/SUCLA2/SUCLG1/ATP5F1A/PDHB/NDUFS3/ATP5ME/ATP5PB/COX5A/MDH1/COX5B/NDUFA2/NDUFB5/ACAT1/NDUFS8/NDUFA3/COX6B1/CKMT2/ATP5PD/UQCRB/ATP8/ATP5PF/NDUFB11
hsa00190	KEGG	Mitochondrial	Down-regulated	Oxidative phosphorylation	23/58	56/243	0.000806966	0.00524528	ATP5F1B/NDUFA9/COX4I1/NDUFS1/NDUFA10/NDUFA13/ATP5F1C/ATP5F1A/NDUFS3/ATP5ME/ATP5PB/COX5A/COX5B/NDUFA2/NDUFB5/NDUFS8/NDUFA3/COX6B1/ATP5PD/UQCRB/ATP8/ATP5PF/NDUFB11
hsa04714	KEGG	Mitochondrial	Down-regulated	Thermogenesis	23/58	57/243	0.00111673	0.00580701	ATP5F1B/NDUFA9/COX4I1/NDUFS1/NDUFA10/NDUFA13/ATP5F1C/ATP5F1A/NDUFS3/ATP5ME/ATP5PB/COX5A/COX5B/NDUFA2/NDUFB5/NDUFS8/NDUFA3/COX6B1/ATP5PD/UQCRB/ATP8/ATP5PF/NDUFB11
hsa05010	KEGG	Mitochondrial	Down-regulated	Alzheimer disease	23/58	58/243	0.00152628	0.00661389	ATP5F1B/NDUFA9/COX4I1/NDUFS1/NDUFA10/NDUFA13/ATP5F1C/ATP5F1A/NDUFS3/ATP5PB/COX5A/COX5B/NDUFA2/NDUFB5/NDUFS8/NDUFA3/COX6B1/ATP5PD/UQCRB/ATP2A2/ATP8/ATP5PF/NDUFB11
hsa00020	KEGG	Mitochondrial	Down-regulated	Citrate cycle (TCA cycle)	9/58	18/243	0.0111695	0.0363007	COX4I1/COX5A/COX5B/COX6B1/UQCRB/ATP2A2/TNNC1/MYL2/MYL3
hsa04260	KEGG	Contraction	Down-regulated	Cardiac muscle contraction	9/59	17/243	0.00689478	0.0256092	DLAT/PDHA1/ACO2/MDH2/CS/SUCLA2/SUCLG1/PDHB/MDH1
1Individually asigned categories for characterization of enriched pathwyas.
2The direction of enriched genes expression in RER-susceptible horses compared to controls.
3Background ratio
4Adjusted p-values determined with Benjamini-Hochberg false discovery rate (FDR ≤ 0.05).
