# Supplementary material for: Pathways of calcium regulation, electron transport, and mitochondrial protein translation are molecular signatures of susceptibility to recurrent exertional rhabdomyolysis in Thoroughbred racehorses
Source: PLoS One. 2021 Feb 10;16(2):e0244556. doi: 10.1371/journal.pone.0244556 (PMC7875397; doi:10.1371/journal.pone.0244556)
Supplement: S4 Table — Information on the mapped position of DEG, the average gene transcript expression for RER-susceptible and controls groups, and additional test statistics is provided. (XLSX) [file pone.0244556.s004.xlsx]

## Sheet: Sheet1
S Table 2 Differentially Expressed Genes (DEG)
Gene1	Ch	Start2	End3	Strand4	Mean RER5	Mean Control6	Log2FC7	CI.L8	CI.R9	Mean Expression10	t11	P.Value	Adj.P.Val12
Novel Transcript	10	1.46825	1.4745	-	2.00835	-1.4107	3.41905	2.14813	4.68998	0.376239	5.58847	6.89181e-05	0.0206705
Novel Transcript	21	44.4655	44.4664	+	7.28962	4.05222	3.2374	1.52863	4.94617	5.71248	3.92643	0.00136823	0.0371711
Novel Transcript	21	44.4681	44.4684	+	6.13814	3.84483	2.2933	0.994751	3.59185	4.76471	3.59322	0.00239238	0.0470989
TTLL11	25	26.1778	26.1874	+	4.36281	2.27461	2.0882	1.36766	2.80875	3.19803	5.85954	3.83307e-05	0.0206705
OLFM1	25	37.5196	37.5595	+	3.26266	1.19015	2.07252	1.33629	2.80875	2.26646	5.68859	5.08063e-05	0.0206705
Novel Transcript	1	21.9495	21.95	+	8.7178	6.84424	1.87356	1.06579	2.68132	7.55792	4.65169	0.000303291	0.0268165
Novel Transcript	7	30.2639	30.2988	+	3.28871	1.46979	1.81892	0.999368	2.63847	2.3901	4.44051	0.000443725	0.028118
LOC100068478	14	3.80327	3.80712	+	2.34065	0.587839	1.75281	0.963446	2.54218	1.46218	4.42905	0.000448383	0.028118
LOC102150421	14	7.93175	7.96764	+	1.61129	-0.135351	1.74664	0.997824	2.49546	0.678582	4.65105	0.000297493	0.026652
Novel Transcript	1	112.302	112.303	-	10.9464	9.21082	1.73555	0.964722	2.50638	9.86815	4.48711	0.000401437	0.0274701
LOC102148953	17	25.6391	25.6483	-	1.60192	-0.127487	1.7294	0.839448	2.61936	0.761907	3.87152	0.00128504	0.0365256
HSPB7	2	37.2104	37.2169	+	7.16103	5.44075	1.72027	1.21445	2.22609	6.34654	6.7726	8.56749e-06	0.0206705
Novel Transcript	18	0.828355	0.835931	+	-0.239618	-1.94486	1.70524	0.778356	2.63212	-1.0997	3.66085	0.0019263	0.0431796
LHPP	1	8.49033	8.63146	-	3.05918	1.36163	1.69755	1.1108	2.2843	2.24397	5.75466	4.29841e-05	0.0206705
WISP2	22	34.783	34.7961	+	2.56563	0.914077	1.65155	0.914289	2.38882	1.79071	4.44479	0.000427939	0.0278187
CYR61	5	75.2053	75.2082	-	3.19613	1.56877	1.62736	0.857256	2.39746	2.32071	4.18726	0.000690357	0.031637
LOC111772729	3	9.68777	9.70064	-	-0.464564	-2.07501	1.61044	0.923404	2.29748	-1.28204	4.64021	0.000296373	0.026652
TBX10	12	31.0427	31.0448	+	-0.482814	-1.99973	1.51692	0.747644	2.2862	-1.33517	3.88104	0.0012135	0.0360974
FNDC5	2	24.1163	24.1238	+	5.44652	3.98833	1.45819	0.943426	1.97296	4.55902	5.55298	5.78299e-05	0.0206705
LOC102148009	3	66.9495	66.972	+	1.97158	0.518363	1.45321	0.742951	2.16348	1.32558	4.00937	0.000936577	0.0337843
LOC100630794	3	9.73197	9.73373	+	2.53286	1.08528	1.44758	0.847761	2.0474	1.94657	4.72727	0.00024537	0.0250168
LOC100066253	9	83.9148	83.9178	+	3.96856	2.54404	1.42452	0.760158	2.08888	3.30785	4.19289	0.00065703	0.0312089
LOC102147798	1	146.753	146.764	-	1.04	-0.377425	1.41742	0.740347	2.09449	0.337751	4.09148	0.000795067	0.0331828
LOC111773217	4	65.7734	65.7784	+	-0.411511	-1.82395	1.41244	0.658454	2.16643	-1.15618	3.65982	0.00182457	0.0422873
ADORA2B	11	58.5736	58.5977	-	-0.061091	-1.47321	1.41211	0.665764	2.15846	-0.775523	3.69632	0.00169918	0.0411848
NR1D1	11	22.4757	22.4869	+	3.80899	2.42028	1.38872	0.927464	1.84997	3.13079	5.87121	3.35993e-05	0.0206705
LOC111768454	16	86.2398	86.2563	-	0.60524	-0.777375	1.38262	0.637118	2.12811	-0.173447	3.61491	0.0019792	0.0437051
PIK3IP1	8	7.87596	7.88722	+	4.80785	3.43112	1.37673	0.61088	2.14257	4.0019	3.50221	0.00246526	0.0479996
LOC111767791	14	35.5627	35.5643	+	-0.653726	-2.02866	1.37493	0.690543	2.05932	-1.42722	3.91337	0.00110776	0.0350791
LOC100630543	3	9.69983	9.70153	+	4.09578	2.80263	1.29315	0.792035	1.79427	3.57425	4.9914	0.000148244	0.0226292
LOC100630388	15	72.1285	72.1292	-	0.912096	-0.380557	1.29265	0.694643	1.89066	0.185714	4.18084	0.00065393	0.0311663
REEP6	7	0.848342	0.853674	+	-0.195607	-1.45297	1.25736	0.618155	1.89656	-0.829708	3.7919	0.00136447	0.0371711
DMXL2	1	139.918	140.072	+	8.45656	7.27519	1.18137	0.762229	1.60051	7.91229	5.39038	7.23896e-05	0.0206705
LOC102148467	2	33.7751	33.78	-	-0.179268	-1.3602	1.18093	0.546958	1.8149	-0.784751	3.56226	0.00209476	0.0446555
HSPB1	13	10.6613	10.6632	-	8.0211	6.84095	1.18015	0.79686	1.56345	7.45577	5.88764	3.14821e-05	0.0206705
ARRDC2	21	3.40511	3.41199	+	5.19834	4.04712	1.15122	0.566318	1.73612	4.66992	3.75119	0.00144022	0.0382284
Novel Transcript	27	5.21969	5.21996	-	6.87905	5.76207	1.11698	0.669895	1.56406	6.37412	4.74176	0.000223573	0.0249187
GFPT2	14	1.48179	1.52162	+	2.88671	1.76993	1.11678	0.633448	1.60011	2.29077	4.38527	0.00042931	0.0278187
FAM46B	2	28.7452	28.7524	+	3.59443	2.48991	1.10453	0.657123	1.55193	3.00554	4.67812	0.00025021	0.0250168
COG8	3	20.0967	20.1002	+	1.1641	0.103489	1.06061	0.604362	1.51686	0.649989	4.37909	0.000428963	0.0278187
PLEKHA4	10	19.1044	19.1271	-	4.42144	3.36728	1.05416	0.646727	1.46159	3.83823	4.86952	0.000175487	0.0226292
LMOD2	4	79.6903	79.6984	+	8.53991	7.49471	1.0452	0.553915	1.53648	7.96318	3.99892	0.000873088	0.0334123
C25H9ORF116	25	37.8204	37.8282	-	0.741534	-0.284325	1.02586	0.538012	1.51371	0.206808	3.94128	0.000970007	0.0340706
NDUFA7	7	6.01896	6.02468	-	6.96913	5.94941	1.01972	0.72352	1.31592	6.40584	6.44647	1.25547e-05	0.0206705
ID1	22	23.289	23.2903	+	3.02655	2.00763	1.01892	0.460288	1.57754	2.51597	3.41501	0.00268266	0.0489386
LOC111772424	2	33.322	33.3429	-	2.50257	1.49501	1.00756	0.535214	1.47991	2.05841	3.98677	0.000885658	0.0334123
LOC106782941	11	4.19212	4.20126	+	0.667587	-0.334363	1.00195	0.494917	1.50898	0.17353	3.69008	0.00156281	0.0397234
NXT1	22	2.22169	2.22503	-	3.47757	2.4847	0.992877	0.651901	1.33385	2.96561	5.42959	6.53513e-05	0.0206705
LOC100629802	10	76.6517	76.6578	-	12.9226	11.9332	0.989359	0.597	1.38172	12.3521	4.69913	0.000235206	0.0250168
LOC100049859	8	15.493	15.5252	+	5.45844	4.47133	0.98711	0.537327	1.43689	4.91283	4.08837	0.000727091	0.032422
UCHL1	3	88.5038	88.5151	-	5.41623	4.43494	0.981294	0.475597	1.48699	4.95524	3.61143	0.0018107	0.0422873
PIP4K2A	29	14.6077	14.7727	+	3.52069	2.54512	0.975571	0.625128	1.32601	2.99632	5.17601	0.000100741	0.0224046
RPL37A	6	6.23848	6.24726	+	8.54924	7.58045	0.968789	0.692732	1.24485	7.99068	6.51758	1.11553e-05	0.0206705
ATOH8	15	19.3869	19.4219	-	3.88976	2.92331	0.966448	0.445084	1.48781	3.30236	3.44127	0.002513	0.0480138
TPD52L1	10	73.3572	73.4559	+	2.26628	1.30356	0.96272	0.472958	1.45248	1.79943	3.64685	0.00168259	0.041064
DUSP23	5	34.1294	34.1315	-	3.35554	2.39294	0.962603	0.563143	1.36206	2.85463	4.47062	0.000354735	0.0272413
YBX2	11	50.6345	50.6423	-	2.38637	1.43004	0.956335	0.438357	1.47431	1.92567	3.42151	0.00260504	0.0483873
GNG14	7	46.9474	46.9519	-	3.55004	2.59464	0.955397	0.610314	1.30048	3.03758	5.12988	0.000108757	0.0224046
RPL35	25	29.3959	29.4005	-	7.76252	6.81144	0.951088	0.674936	1.22724	7.22816	6.3766	1.38477e-05	0.0206705
ANKRD37	27	24.812	24.8155	-	2.51973	1.57038	0.949351	0.443389	1.45531	2.01065	3.47289	0.0023518	0.0467355
MBD3	7	0.914868	0.9248	-	6.2519	5.30505	0.946851	0.524209	1.36949	5.70309	4.14474	0.000647889	0.0311663
SMTNL2	11	48.3385	48.3599	+	8.50138	7.56683	0.934544	0.518114	1.35097	7.92235	4.1426	0.000648722	0.0311663
LMCD1	16	9.60424	9.66373	-	6.71617	5.78982	0.926353	0.422011	1.4307	6.21366	3.38535	0.00277373	0.0494485
TKT	16	36.084	36.1098	+	3.72803	2.80454	0.923492	0.45584	1.39114	3.36447	3.63771	0.00169576	0.0411848
CNPY3	20	42.9194	42.9272	+	2.64367	1.72704	0.91663	0.567499	1.26576	2.23842	4.83007	0.000183266	0.0227693
LOC100630653	3	9.70518	9.72546	+	0.945968	0.0379487	0.908019	0.423013	1.39303	0.546276	3.4385	0.00248776	0.0480138
RPS15	7	0.805146	0.80826	+	7.36522	6.45956	0.905667	0.657313	1.15402	6.87356	6.6945	8.43032e-06	0.0206705
DEDD2	10	13.7317	13.7514	+	2.79652	1.89809	0.89843	0.41102	1.38584	2.4586	3.37896	0.00278756	0.049506
GALNT17	13	16.8941	17.35	+	3.47939	2.58764	0.891746	0.41556	1.36793	3.00794	3.42823	0.00252721	0.0480138
RRP9	16	37.2346	37.2425	+	2.78854	1.89914	0.889403	0.454797	1.32401	2.34479	3.74455	0.0013684	0.0371711
TPM2	25	0.95385	0.962199	-	12.7783	11.8896	0.888761	0.518369	1.25915	12.2265	4.38997	0.000405269	0.0274701
PANK1	1	38.9558	39.0089	+	3.77767	2.8907	0.886969	0.435427	1.33851	3.26066	3.59243	0.00183414	0.0422873
RPS28	7	6.02466	6.0258	+	7.73335	6.84993	0.88342	0.605085	1.16176	7.24159	5.80038	3.45154e-05	0.0206705
MIF	8	3.36323	3.36404	-	5.43877	4.56331	0.875459	0.578482	1.17244	4.95278	5.37826	6.98879e-05	0.0206705
MTFP1	8	8.77479	8.77831	-	5.18213	4.31262	0.869515	0.428607	1.31042	4.69167	3.5934	0.00182268	0.0422873
RPS19	10	14.0137	14.0223	-	8.22646	7.37659	0.849869	0.585215	1.11452	7.74272	5.82584	3.29365e-05	0.0206705
RPL29	16	37.1874	37.1898	+	8.26077	7.41877	0.842001	0.590145	1.09386	7.79241	6.05427	2.27095e-05	0.0206705
ZC3H10	6	74.7012	74.7025	+	9.24782	8.40638	0.841437	0.522029	1.16085	8.74772	4.77002	0.000201235	0.0233482
CHCHD10	8	4.71508	4.71734	+	8.57384	7.73585	0.837985	0.486706	1.18926	8.06995	4.31598	0.000459924	0.0282422
NDUFA11	7	4.02983	4.05635	-	7.50485	6.66708	0.837766	0.497188	1.17835	7.03049	4.45018	0.000359115	0.0272413
AMZ2	11	12.3701	12.3812	-	5.44206	4.6045	0.837563	0.424475	1.25065	4.91999	3.66798	0.00156583	0.0397234
Novel Transcript	14	15.4469	15.4478	-	15.0655	14.2299	0.835679	0.464049	1.20731	14.6051	4.0662	0.000732959	0.032422
BLVRB	10	10.9924	11.0038	-	4.07036	3.23503	0.835332	0.425528	1.24514	3.62924	3.68559	0.00151282	0.0391927
AIP	12	30.9361	30.9428	+	5.19495	4.365	0.82995	0.5496	1.1103	4.7319	5.3459	7.33221e-05	0.0206705
GYPC	18	4.17048	4.21519	-	6.00192	5.17437	0.827553	0.437241	1.21787	5.52893	3.82651	0.00115263	0.0355543
Novel Transcript	14	15.4469	15.4478	+	9.05066	8.22594	0.82472	0.521385	1.12806	8.5932	4.90349	0.000158196	0.0226292
NDUFAF5	22	10.6778	10.7113	-	3.65549	2.83688	0.818603	0.452945	1.18426	3.18429	4.03153	0.000779601	0.0329322
ARPC5L	25	29.404	29.4116	+	6.76714	5.9586	0.808541	0.444954	1.17213	6.27649	3.9946	0.000834094	0.0334123
DPM3	5	39.3489	39.3517	+	3.79605	2.98753	0.808524	0.528667	1.08838	3.36437	5.18961	9.56076e-05	0.0224046
HPCAL1	15	84.3713	84.4935	-	3.14012	2.33955	0.800578	0.437989	1.16317	2.75383	3.95807	0.000892253	0.0334123
RPL38	11	7.55953	7.57348	-	7.64945	6.85137	0.798079	0.534466	1.06169	7.18467	5.42364	6.393e-05	0.0206705
EMG1	6	35.4452	35.4504	+	5.09302	4.29699	0.796039	0.509325	1.08275	4.62708	4.97125	0.000139694	0.0226292
HEBP1	6	41.8379	41.8681	-	4.17178	3.37722	0.794564	0.451535	1.13759	3.79878	4.14581	0.000625899	0.0311473
C7H19ORF70	7	3.93149	3.93361	-	6.84854	6.05504	0.793499	0.466453	1.12054	6.38441	4.34137	0.000435071	0.0278662
RPL18	10	18.9178	18.922	-	7.73896	6.9459	0.793061	0.553867	1.03226	7.29958	5.93191	2.74879e-05	0.0206705
MRPL55	14	94.2712	94.2755	+	5.75097	4.9592	0.791777	0.441188	1.14237	5.31409	4.0392	0.000764117	0.0326212
NME2	11	26.779	26.7848	+	6.93431	6.14275	0.791558	0.526852	1.05626	6.52456	5.34792	7.26512e-05	0.0206705
RPL28	10	24.9823	24.9867	+	7.08639	6.29723	0.789153	0.528838	1.04947	6.64798	5.41812	6.4449e-05	0.0206705
ARL2	12	28.8223	28.8286	+	6.30119	5.51295	0.788239	0.50702	1.06946	5.84058	5.00834	0.000130716	0.0226292
RPS16	10	10.4081	10.4174	-	7.36747	6.58095	0.786523	0.537662	1.03538	6.92933	5.64463	4.40327e-05	0.0206705
HCFC1R1	13	40.974	40.9756	+	6.01012	5.22547	0.784651	0.551861	1.01744	5.56248	6.01691	2.39333e-05	0.0206705
PRELID1	14	4.11379	4.11712	-	3.57252	2.78801	0.784505	0.446079	1.12293	3.19811	4.13787	0.000634002	0.0311663
POR	13	10.8303	10.9205	-	4.35443	3.57264	0.781793	0.40722	1.15637	3.96387	3.72288	0.00139079	0.0374544
HDDC3	1	93.9473	93.949	-	4.41523	3.63552	0.779709	0.455455	1.10396	3.9766	4.2867	0.000480117	0.0283674
RPL36	7	3.9401	3.94113	+	7.45874	6.67977	0.778968	0.484557	1.07338	7.02112	4.71577	0.000219431	0.0246512
RPS14	14	26.8912	26.8983	+	8.01689	7.24006	0.776831	0.53401	1.01965	7.58363	5.69865	4.02046e-05	0.0206705
PAM16	13	39.8426	39.8509	+	4.78825	4.01168	0.77657	0.475804	1.07734	4.36477	4.59887	0.00027083	0.0259027
GUK1	14	94.2628	94.2712	-	4.90285	4.1284	0.774459	0.449125	1.09979	4.50377	4.23755	0.000525445	0.0287078
EIF4EBP1	27	7.66426	7.68528	-	6.18441	5.41027	0.774141	0.438191	1.11009	5.77737	4.10159	0.000677198	0.031637
LOC100053468	8	3.28754	3.29117	-	3.4245	2.65343	0.771069	0.412635	1.1295	3.03391	3.82576	0.00113991	0.0355543
PLD3	10	10.9292	10.948	+	5.22014	4.4498	0.770343	0.43627	1.10442	4.80345	4.10003	0.00067867	0.031637
PIH1D1	10	19.5394	19.5455	-	5.27183	4.50185	0.769979	0.481016	1.05894	4.83905	4.73736	0.000210788	0.0241047
RDH5	6	74.4074	74.4171	+	7.26254	6.49261	0.769931	0.493653	1.04621	6.85086	4.95448	0.000143298	0.0226292
EGLN3	1	172.906	172.934	-	6.27482	5.50605	0.768768	0.424684	1.11285	5.83366	3.97083	0.000865218	0.0334123
RPL18A	21	3.30788	3.31101	+	7.68985	6.92181	0.768037	0.547998	0.988076	7.26688	6.20216	1.77684e-05	0.0206705
C10H19ORF33	10	9.52474	9.52558	+	5.76237	4.99455	0.767825	0.407583	1.12807	5.33036	3.78706	0.00122635	0.0360974
RPS20	9	28.2998	28.3015	+	8.90717	8.14008	0.767083	0.512368	1.0218	8.47977	5.34972	7.21783e-05	0.0206705
POLR2F	28	36.2636	36.2727	+	5.97695	5.21197	0.764986	0.490827	1.03915	5.54496	4.95374	0.000143379	0.0226292
THAP7	8	4.98034	4.98449	+	4.48488	3.72009	0.764788	0.489192	1.04038	4.09241	4.92636	0.000150468	0.0226292
DRG1	8	7.78369	7.80432	-	4.96717	4.20307	0.764102	0.481856	1.04635	4.51217	4.80503	0.000186594	0.0227693
SMARCB1	8	4.66849	4.70141	-	3.18587	2.42338	0.762487	0.466034	1.05894	2.80339	4.56296	0.000288373	0.026652
COX5A	1	119.982	119.995	+	9.59883	8.83641	0.762416	0.44427	1.08056	9.15384	4.25136	0.000510998	0.0285809
CKS1B	5	39.4801	39.4841	-	2.93489	2.17277	0.762123	0.414789	1.10946	2.54265	3.89227	0.0010026	0.0342077
TST	28	35.4167	35.424	-	4.96546	4.20571	0.759741	0.41794	1.10154	4.57243	3.94019	0.000915133	0.0337134
RPS11	10	19.589	19.5913	+	9.03456	8.27917	0.755389	0.495846	1.01493	8.59857	5.15267	0.000101128	0.0224046
SEC61B	25	5.98169	5.99074	+	3.37627	2.62188	0.754393	0.436932	1.07185	3.02709	4.20583	0.000555297	0.0290045
RPLP2	12	35.7891	35.7912	+	8.53614	7.78216	0.753979	0.458706	1.04925	8.11815	4.51884	0.00031202	0.0269465
NUDT8	12	31.0367	31.0387	-	5.16206	4.4085	0.753559	0.364999	1.14212	4.74328	3.4316	0.00242271	0.0474484
RABAC1	10	13.9419	13.945	+	6.01415	5.26208	0.752066	0.417458	1.08667	5.57494	3.97525	0.000855134	0.0334123
NDUFS7	7	0.762011	0.769581	+	8.75182	8.0007	0.751128	0.4747	1.02756	8.33545	4.80457	0.000186374	0.0227693
LOC100146183	20	34.9238	34.9373	-	6.94502	6.19399	0.751026	0.475872	1.02618	6.51193	4.82602	0.000179386	0.0227693
HSF4	3	18.3232	18.3383	+	6.04269	5.29323	0.749461	0.535648	0.963275	5.6124	6.19472	1.7941e-05	0.0206705
OCEL1	21	2.87381	2.876	+	5.14895	4.39972	0.749231	0.374767	1.12369	4.71266	3.53576	0.00197847	0.0437051
RPL10A	20	36.4443	36.4479	+	8.71322	7.96484	0.748381	0.498205	0.998556	8.30283	5.28498	8.04238e-05	0.0214792
THAP4	6	26.8281	26.8752	-	5.8618	5.11413	0.747665	0.43822	1.05711	5.42454	4.26772	0.000494403	0.0283674
RPS5	10	28.4442	28.4492	+	8.46524	7.71821	0.747022	0.501013	0.993031	8.03954	5.36254	7.04278e-05	0.0206705
ABHD11	13	11.6523	11.6597	-	4.82565	4.08009	0.745554	0.492371	0.998736	4.41984	5.19805	9.33634e-05	0.0224046
MRPL34	21	2.92133	2.92442	+	5.83787	5.09318	0.744694	0.450428	1.03896	5.41803	4.466	0.000343065	0.0271964
COX6A2	13	19.5571	19.5589	+	9.44916	8.70686	0.742302	0.411663	1.07294	9.0186	3.95905	0.000879998	0.0334123
BAD	12	28.1264	28.136	-	3.41787	2.6764	0.741469	0.39216	1.09078	2.99328	3.74229	0.00132826	0.037157
ZNF593	2	29.383	29.3841	-	3.88543	3.14545	0.739982	0.40737	1.07259	3.46485	3.92047	0.000946152	0.0338846
MAGIX	X	41.0065	41.0193	+	5.5409	4.80131	0.739583	0.495153	0.984014	5.15396	5.3313	7.42097e-05	0.0206705
FKBP4	6	31.7894	31.8002	+	6.73072	5.9916	0.739126	0.356115	1.12214	6.33286	3.39975	0.00256794	0.0482085
METTL22	13	36.4429	36.4623	-	5.07688	4.33811	0.738769	0.436411	1.04113	4.61459	4.30407	0.000461521	0.0282422
RPP40	20	5.7392	5.74922	-	2.87599	2.13723	0.738761	0.417356	1.06017	2.52885	4.04895	0.000742409	0.0324414
YIF1A	12	30.0064	30.0107	-	3.76158	3.02374	0.737842	0.459645	1.01604	3.39314	4.67066	0.000236414	0.0250168
C28H12ORF45	28	29.3277	29.3388	+	3.10251	2.36506	0.737453	0.380303	1.0946	2.6602	3.63578	0.00162749	0.0405584
NDUFB5	19	21.0319	21.0482	+	8.60566	7.86941	0.736249	0.413982	1.05852	8.16692	4.02125	0.000781718	0.0329322
STIP1	12	28.0531	28.0658	+	6.90188	6.16639	0.735493	0.387211	1.08378	6.49667	3.71618	0.00139445	0.0374544
BSG	7	0.18833	0.196666	+	8.84475	8.10984	0.734909	0.41886	1.05096	8.4419	4.09119	0.000685367	0.031637
ATP6V0C	13	41.5133	41.5189	-	6.03222	5.29805	0.73417	0.468815	0.999524	5.62111	4.86676	0.000166449	0.0226292
TLR9	16	36.9843	37.0007	+	6.38597	5.65188	0.734088	0.391262	1.07691	6.01342	3.76646	0.00126636	0.0365256
DYNLL1	8	16.052	16.0769	-	4.37191	3.63788	0.734027	0.366801	1.10125	3.98844	3.51584	0.00204876	0.0441166
MN1	8	10.962	11.0078	+	5.34245	4.60921	0.733237	0.398281	1.06819	4.93108	3.84945	0.00108108	0.0347
TIMM50	10	10.4439	10.4509	+	5.36304	4.63	0.733044	0.46713	0.998957	4.95717	4.84736	0.000172249	0.0226292
RPL23	11	23.3514	23.3563	+	8.63639	7.90517	0.731212	0.499185	0.963239	8.22513	5.53821	5.22289e-05	0.0206705
CLPP	7	4.40111	4.40541	+	5.85695	5.12638	0.730561	0.397204	1.06392	5.42538	3.85055	0.00107826	0.0347
SLC25A6	X	0.518038	0.521718	-	6.75922	6.03018	0.729039	0.490619	0.967459	6.4081	5.36998	6.93815e-05	0.0206705
NDUFB2	4	93.8171	93.8266	+	7.98326	7.2547	0.728553	0.438893	1.01821	7.5782	4.41642	0.000374662	0.0272653
NDUFB10	13	42.0414	42.0449	-	9.26035	8.53366	0.726688	0.422713	1.03066	8.8295	4.19515	0.000563617	0.029006
TSC22D3	X	89.1856	89.2449	-	5.65263	4.92598	0.726649	0.411361	1.04194	5.29318	4.04436	0.000747149	0.0324414
PRDX2	7	46.8741	46.877	+	8.31876	7.59234	0.726424	0.400814	1.05203	7.9386	3.91466	0.000954066	0.0339317
RPL10	X	126.76	126.765	+	10.3352	9.60876	0.726397	0.484065	0.96873	9.92448	5.25968	8.3751e-05	0.0219536
TMEM258	12	25.2889	25.292	-	3.99279	3.26757	0.725216	0.403278	1.04715	3.62568	3.95119	0.000890206	0.0334123
ZNF34	9	85.5302	85.5617	+	9.07946	8.35652	0.722946	0.427613	1.01828	8.66884	4.29049	0.000471974	0.0283674
P4HA2	14	42.6118	42.6733	+	4.41072	3.68951	0.721213	0.374048	1.06838	3.98642	3.63911	0.00161139	0.0403643
POLD4	12	30.8316	30.8335	-	5.13014	4.40921	0.720932	0.354672	1.08719	4.74015	3.44773	0.00232985	0.0465805
YBEY	26	42.6432	42.6481	+	3.44162	2.72428	0.717346	0.35942	1.07527	3.04736	3.50632	0.00207877	0.0444486
LOC106782100	10	7.38523	7.38698	-	9.7733	9.05634	0.716961	0.391374	1.04255	9.37218	3.85202	0.00107233	0.0347
ROMO1	22	27.2956	27.2972	+	5.94391	5.22701	0.716901	0.43529	0.998512	5.54263	4.45309	0.000349682	0.0271964
COX5B	15	11.8969	11.8987	-	9.93365	9.21698	0.716676	0.365039	1.06831	9.52106	3.56491	0.00185654	0.0424544
ACOT8	22	35.7117	35.7277	-	3.95983	3.24394	0.71589	0.387248	1.04453	3.54112	3.80917	0.00116307	0.0355543
RANGRF	11	51.5164	51.5184	+	6.00316	5.28757	0.715592	0.385576	1.04561	5.56721	3.79135	0.00120312	0.0360045
NAXE	5	38.2859	38.291	-	6.31509	5.59981	0.715283	0.437286	0.99328	5.87061	4.49839	0.000321856	0.0269578
LMLN	19	36.5606	36.6439	+	7.6175	6.90284	0.714655	0.495512	0.933798	7.22532	5.70029	3.97948e-05	0.0206705
RPL37	21	26.0315	26.0529	+	8.31329	7.59952	0.713776	0.483228	0.944325	7.93261	5.41004	6.4697e-05	0.0206705
FUOM	1	0.422225	0.435955	+	3.58851	2.87477	0.713747	0.36415	1.06334	3.22514	3.56757	0.00184586	0.0422873
RPS6	23	38.2932	38.2973	-	9.03481	8.3211	0.713713	0.463205	0.964221	8.63917	4.97844	0.000136285	0.0226292
RPL13A	10	19.5767	19.5813	+	8.94222	8.22943	0.712786	0.479959	0.945613	8.54545	5.34788	7.18993e-05	0.0206705
RPS3	7	70.9298	70.9434	-	8.69585	7.98324	0.712617	0.484596	0.940637	8.29815	5.45901	5.95442e-05	0.0206705
RPL13	3	36.6901	36.696	+	7.97981	7.26764	0.712168	0.401546	1.02279	7.59021	4.00421	0.000803563	0.0331828
ATP5F1D	7	0.64222	0.644748	+	8.48968	7.78086	0.708817	0.415019	1.00262	8.08548	4.20882	0.000547796	0.028933
LOC111767795	14	35.88	35.9382	-	6.62169	5.91741	0.704284	0.44106	0.967508	6.22815	4.6604	0.000239625	0.0250168
LOC100053249	12	31.0063	31.0092	+	7.55883	6.85468	0.704149	0.399396	1.0089	7.14657	4.02437	0.000772556	0.0327411
EIF3G	7	51.587	51.5912	+	7.17797	6.47439	0.703586	0.429616	0.977557	6.75726	4.47209	0.000337062	0.0271964
RPS21	22	49.2504	49.2517	+	6.9524	6.2509	0.701496	0.45008	0.952913	6.56957	4.85528	0.000169102	0.0226292
RPL31	15	8.66795	8.67421	-	8.23564	7.5382	0.697437	0.465071	0.929803	7.84026	5.21553	9.00365e-05	0.0224046
NDUFS8	12	31.1277	31.1319	+	8.69951	8.00232	0.697191	0.393952	1.00043	8.3065	3.99481	0.000815704	0.0333473
RPL12	25	31.5086	31.5146	-	7.24036	6.54336	0.696996	0.487434	0.906559	6.85749	5.77851	3.49149e-05	0.0206705
RPL7A	25	36.1477	36.1505	+	9.1308	8.43396	0.696833	0.463163	0.930504	8.74951	5.18082	9.55856e-05	0.0224046
NDUFA3	10	23.5831	23.5912	+	6.50913	5.81272	0.696406	0.378963	1.01385	6.10612	3.8107	0.00115527	0.0355543
IKZF4	6	74.6078	74.6443	+	8.32704	7.63163	0.695413	0.45164	0.939186	7.92013	4.95351	0.000142052	0.0226292
MRPS11	1	95.5855	95.5969	-	4.73606	4.04126	0.694806	0.405912	0.983701	4.37338	4.17529	0.000581673	0.0295111
CRISPLD2	3	32.6656	32.7309	+	4.03819	3.34436	0.693827	0.339416	1.04824	3.71484	3.39746	0.00255171	0.0481594
FAM96B	3	18.1605	18.1625	-	4.61883	3.92511	0.69372	0.468201	0.919239	4.28622	5.3382	7.29327e-05	0.0206705
RENBP	X	126.445	126.457	-	7.15604	6.46285	0.693182	0.382958	1.00341	6.74319	3.87688	0.00101834	0.0342077
COX4I1	3	33.4541	33.4617	+	10.0803	9.38728	0.693027	0.382526	1.00353	9.71541	3.87234	0.0010271	0.0342077
FMC1	4	92.7886	92.7939	+	5.31123	4.61838	0.69285	0.443394	0.942306	4.91465	4.81843	0.000180332	0.0227693
WDR83OS	7	46.9595	46.961	+	4.60829	3.91592	0.692373	0.407388	0.977359	4.23627	4.21408	0.000540993	0.0288944
DHRS3	2	39.4026	39.4422	+	5.43127	4.73937	0.691895	0.379936	1.00385	5.05751	3.8464	0.00107864	0.0347
MGST2	2	91.9859	92.0352	-	4.62963	3.93845	0.69118	0.386008	0.996352	4.24938	3.92687	0.000926144	0.0337134
MCAT	28	40.6459	40.6553	-	4.24526	3.55479	0.690469	0.418826	0.962113	3.87047	4.40589	0.00037969	0.0272653
TP53RK	22	36.4139	36.4171	-	3.39276	2.70266	0.6901	0.359248	1.02095	2.99578	3.61501	0.0016766	0.0409883
CD320	7	6.01279	6.0166	-	4.9222	4.23454	0.687655	0.398926	0.976384	4.51945	4.12407	0.000639173	0.0311663
MISP3	7	46.0764	46.0812	-	4.26891	3.58195	0.686965	0.333903	1.04003	3.86483	3.36838	0.00269518	0.0490363
EXOSC4	9	84.8573	84.8594	+	3.5109	2.82537	0.68553	0.350795	1.02026	3.08935	3.54353	0.0019215	0.0431796
LOC100053030	3	37.0817	37.0849	-	4.96754	4.28241	0.685136	0.370362	0.999911	4.54996	3.76551	0.00125626	0.0365256
C1QBP	11	49.5306	49.5362	+	7.58284	6.89888	0.68396	0.431611	0.936309	7.20186	4.68694	0.000227823	0.0249987
TXN	25	15.8389	15.8537	-	5.48219	4.79848	0.683717	0.390073	0.977361	5.18898	4.02602	0.000767421	0.0326212
RPL26	11	51.6009	51.607	-	8.19064	7.50732	0.683322	0.444133	0.92251	7.82106	4.93904	0.000145496	0.0226292
EEFSEC	16	2.22882	2.48825	+	4.24945	3.56671	0.682737	0.345093	1.02038	3.85862	3.49509	0.00210804	0.0447914
NELFE	20	32.5342	32.5417	-	3.60884	2.92618	0.682654	0.421719	0.943589	3.26161	4.52188	0.000306908	0.0268165
MVB12A	21	2.99832	3.00518	+	4.28924	3.60711	0.682133	0.413732	0.950534	3.90062	4.39189	0.000389076	0.0272653
PFN1	11	49.9141	49.9194	+	6.76319	6.08158	0.681612	0.451092	0.912132	6.41519	5.10872	0.000108109	0.0224046
RPL24	19	56.7189	56.7241	+	9.09101	8.4095	0.681506	0.427902	0.93511	8.69505	4.6428	0.000246563	0.0250168
TTC9	24	16.627	16.6603	+	5.02401	4.34252	0.681487	0.346059	1.01692	4.65123	3.51011	0.00204737	0.0441166
LOC100034005	8	71.5111	71.5151	-	8.81744	8.13923	0.678206	0.424124	0.932288	8.44067	4.60595	0.000263388	0.0257122
TAMM41	16	6.7747	6.82636	+	3.95217	3.27539	0.676775	0.368989	0.984561	3.53604	3.79222	0.00119215	0.0358384
APEX1	1	158.85	158.853	+	5.9342	5.25748	0.676711	0.375851	0.977571	5.57172	3.87906	0.00101112	0.0342077
RPL34	2	117.408	117.412	-	7.23755	6.56116	0.676392	0.436476	0.916309	6.86175	4.86154	0.000166698	0.0226292
RPS3A	2	82.5603	82.5648	-	9.73272	9.05663	0.676089	0.405619	0.94656	9.33888	4.30992	0.000451955	0.0281825
TOMM40	10	15.6728	15.6798	+	4.85535	4.17931	0.676037	0.39196	0.960114	4.50362	4.10309	0.000663446	0.0313036
RPLP0	8	16.2682	16.2723	+	9.92541	9.24995	0.675462	0.44342	0.907504	9.54331	5.01783	0.000126581	0.0226292
FAU	12	28.9054	28.9069	-	7.66579	6.99057	0.675212	0.37479	0.975634	7.284	3.87391	0.00102074	0.0342077
RRP7A	28	40.1719	40.1835	-	3.68185	3.00776	0.674086	0.363574	0.984599	3.36336	3.74018	0.00131559	0.0370421
RNF43	11	32.8951	32.9633	-	4.39985	3.72588	0.67397	0.432125	0.915815	4.0488	4.8011	0.000185528	0.0227693
GADD45GIP1	7	46.775	46.7768	+	3.93182	3.2601	0.671726	0.32828	1.01517	3.57916	3.36665	0.00269484	0.0490363
HMGA1	20	35.415	35.4245	+	5.6021	4.93121	0.670887	0.406661	0.935114	5.25775	4.36917	0.000404974	0.0274701
EMC9	1	163.842	163.85	-	7.28334	6.61294	0.6704	0.399691	0.94111	6.88487	4.26063	0.0004946	0.0283674
RPL19	11	23.1417	23.1466	-	8.8991	8.22919	0.66991	0.435536	0.904285	8.50997	4.91663	0.000151111	0.0226292
RPL23A	11	42.9664	42.9699	+	7.89836	7.2295	0.668858	0.435687	0.902029	7.52246	4.93225	0.000146991	0.0226292
EIF3K	10	9.75767	9.76803	+	7.82221	7.15377	0.668443	0.431404	0.905483	7.44425	4.84796	0.000170592	0.0226292
TYSND1	1	58.6776	58.6902	-	2.94315	2.27663	0.666524	0.341231	0.991817	2.59164	3.51991	0.00200281	0.04387
PTGES2	25	32.0529	32.0581	-	7.65986	6.99342	0.666442	0.369544	0.96334	7.25801	3.85596	0.00105438	0.0346363
SEC13	16	8.12782	8.15643	+	4.59509	3.92964	0.665452	0.349514	0.98139	4.23743	3.6168	0.00166257	0.0408572
PET100	7	5.4372	5.43879	+	3.69182	3.02775	0.664063	0.327146	1.00098	3.36374	3.38267	0.00260823	0.0483873
RPL27	11	20.2117	20.215	-	8.40639	7.7457	0.660696	0.419263	0.902128	8.01994	4.69029	0.000225776	0.0249677
BOD1	14	7.17835	7.18774	+	4.67223	4.01498	0.657247	0.3836	0.930893	4.29249	4.11087	0.000651945	0.0311663
NME1	11	26.7674	26.7765	+	4.59346	3.93734	0.656114	0.404407	0.907822	4.27233	4.45943	0.000342613	0.0271964
LOC111767815	14	42.0497	42.0513	-	8.97708	8.32117	0.655915	0.33816	0.973671	8.58769	3.53115	0.00195581	0.0434607
ATP5MF	13	6.68543	6.69315	-	7.96508	7.3101	0.654981	0.324213	0.985749	7.61817	3.38612	0.00258575	0.0483195
RPS23	14	84.3623	84.3645	+	7.65921	7.00443	0.654775	0.444466	0.865084	7.30168	5.32348	7.44753e-05	0.0206705
CENPV	11	58.247	58.258	+	4.00283	3.34886	0.653971	0.343364	0.964577	3.59527	3.59888	0.00171682	0.0414313
FBL	10	10.586	10.5968	-	4.89435	4.24116	0.653194	0.381771	0.924617	4.54116	4.11223	0.000649895	0.0311663
EEF1D	9	84.3913	84.4195	-	8.6473	7.99457	0.652728	0.376833	0.928622	8.26632	4.04192	0.000741121	0.0324414
SRM	2	40.6261	40.6328	+	4.4639	3.81122	0.652682	0.360911	0.944452	4.10248	3.82165	0.00112253	0.0351537
MED27	25	34.9533	35.1514	-	3.52836	2.87651	0.651849	0.344258	0.959439	3.14067	3.61923	0.00165052	0.0407022
RPL3	28	37.2729	37.2798	-	7.16038	6.50896	0.651423	0.373826	0.92902	6.90105	4.00696	0.000791178	0.0331545
CARD19	23	54.7495	54.7639	-	3.44287	2.79271	0.650156	0.356373	0.943938	3.11454	3.77686	0.00122159	0.0360974
HIGD2A	14	4.96504	4.96605	-	6.33198	5.68271	0.649277	0.370058	0.928497	5.96532	3.96705	0.000852504	0.0334123
MRPL12	11	1.46063	1.46503	-	7.51702	6.869	0.648015	0.374512	0.921517	7.14641	4.03998	0.000743284	0.0324414
USE1	21	2.86872	2.87158	+	3.5486	2.90074	0.647859	0.38863	0.907088	3.22052	4.26112	0.000492539	0.0283674
MGMT	1	3.78362	4.10474	-	2.58089	1.93474	0.646153	0.324601	0.967705	2.24945	3.42375	0.00240017	0.0471866
SSR4	X	126.304	126.309	+	5.77904	5.13411	0.644928	0.382971	0.906885	5.39618	4.19253	0.000559023	0.029006
NAGPA	13	39.2792	39.2878	+	2.56624	1.92194	0.644297	0.334294	0.9543	2.22422	3.53834	0.00192456	0.0431796
LOC100051878	2	12.2492	12.2567	-	8.95901	8.31506	0.643944	0.360439	0.927449	8.58444	3.86636	0.00102988	0.0342077
CHID1	12	35.8421	35.8695	-	3.51521	2.87311	0.642093	0.354503	0.929684	3.18133	3.79751	0.001173	0.0355543
POP7	13	8.98487	8.99389	+	3.80923	3.16757	0.641665	0.367073	0.916256	3.47377	3.9739	0.000840574	0.0334123
ALKBH7	7	4.40697	4.40895	+	4.95381	4.31453	0.639274	0.355587	0.922962	4.60391	3.82824	0.00110608	0.0350791
RPS10	20	35.5726	35.5808	-	8.78076	8.14277	0.637997	0.349812	0.926182	8.41228	3.7589	0.00126135	0.0365256
ELOB	13	41.1341	41.1395	-	6.19155	5.55392	0.637635	0.364437	0.910833	5.84214	3.96225	0.000858665	0.0334123
VEGFB	12	28.0934	28.0969	+	6.48311	5.84549	0.637621	0.346978	0.928264	6.11454	3.72432	0.00134704	0.0371711
LOC100147519	7	0.937506	0.94129	-	8.9833	8.34568	0.637615	0.319903	0.955328	8.6189	3.40697	0.00247477	0.0480138
IFRD2	16	38.5206	38.5257	+	6.30391	5.66631	0.637599	0.346596	0.928602	5.92843	3.71955	0.00135932	0.0371711
NDUFB11	X	39.6575	39.6606	-	7.74833	7.11113	0.637195	0.373529	0.900862	7.38173	4.10187	0.000661008	0.0312929
RPS9	10	23.679	23.6848	+	8.50154	7.8647	0.63684	0.380114	0.893565	8.15125	4.20978	0.000540808	0.0288944
SNRPD2	10	16.3782	16.3832	-	4.73089	4.09405	0.636834	0.391145	0.882523	4.38285	4.39882	0.000381779	0.0272653
UBA52	21	3.82915	3.83253	+	8.0913	7.45458	0.636724	0.362438	0.91101	7.70944	3.93934	0.000896369	0.0334779
GAMT	7	0.769606	0.772713	-	7.61201	6.9756	0.636413	0.328751	0.944075	7.22509	3.5098	0.00202989	0.0440691
CUTA	20	34.7198	34.7295	-	5.95087	5.31548	0.635398	0.354154	0.916643	5.56848	3.83167	0.00109823	0.0350791
MRPS2	25	37.8274	37.8322	+	6.3104	5.67537	0.635029	0.402742	0.867316	5.93809	4.63581	0.000248235	0.0250168
PAOX	1	0.399869	0.409829	-	2.38284	1.74836	0.634481	0.321951	0.947011	2.05255	3.44175	0.00231289	0.0464689
ALYREF	11	1.34926	1.35642	+	3.99442	3.36011	0.634309	0.412484	0.856134	3.65396	4.84742	0.000170092	0.0226292
ZNRD1	20	29.725	29.7291	+	3.54785	2.91478	0.633068	0.321474	0.944663	3.22578	3.44228	0.00230989	0.0464689
DUS1L	11	1.17627	1.18406	+	6.96284	6.32978	0.63306	0.334459	0.931662	6.60462	3.592	0.00173277	0.0414313
ECSIT	7	50.6267	50.6412	+	6.86785	6.23621	0.631643	0.353457	0.909829	6.50706	3.84458	0.00107108	0.0347
DGCR6L	8	0.052478	0.060445	+	4.78574	4.15506	0.630682	0.34614	0.915224	4.46557	3.75139	0.00127791	0.0365256
CPEB1	1	92.8523	92.9679	+	8.1311	7.50057	0.63053	0.376326	0.884734	7.7851	4.19781	0.000552466	0.0289636
TIMM17B	X	40.8008	40.8046	-	5.30322	4.67375	0.629467	0.366365	0.89257	4.94537	4.04709	0.00073143	0.032422
KTI12	2	7.28044	7.2837	+	4.6805	4.05193	0.628574	0.356487	0.900662	4.3443	3.90635	0.000952659	0.0339317
RNF187	14	93.9508	93.9539	-	5.35766	4.73	0.627657	0.312752	0.942562	4.98198	3.36889	0.00265798	0.0487679
POLR2J	13	10.4431	10.4474	-	4.94387	4.3167	0.62716	0.404216	0.850105	4.61539	4.75367	0.00020079	0.0233482
MCRIP2	13	43.1966	43.2016	-	6.779	6.15298	0.626022	0.312576	0.939468	6.42899	3.37328	0.00263467	0.0485674
ZNRF1	3	24.6235	24.7232	+	5.79741	5.17151	0.6259	0.357929	0.89387	5.42345	3.94475	0.000885824	0.0334123
PRMT1	10	19.7178	19.7282	+	7.03536	6.40979	0.625571	0.37434	0.876802	6.71181	4.20476	0.000545023	0.0288944
RPS29	1	185.953	185.989	-	7.76115	7.13624	0.624911	0.406431	0.843391	7.41606	4.82854	0.000175708	0.0226292
DXO	20	32.5477	32.5541	-	3.83001	3.20751	0.622504	0.355115	0.889894	3.46111	3.92584	0.000917449	0.0337134
UPK1A	10	6.99368	7.02031	+	8.81356	8.1922	0.621361	0.325935	0.916787	8.47241	3.54489	0.00189239	0.0430655
COA1	4	14.4516	14.5461	-	4.11516	3.49415	0.621015	0.376368	0.865661	3.79333	4.27762	0.000476059	0.0283674
RPS13	7	87.6421	87.6455	-	8.6055	7.98541	0.620092	0.389026	0.851159	8.24752	4.52037	0.000305298	0.0268165
CYTH2	10	18.7851	18.8118	+	5.3304	4.71076	0.619641	0.347077	0.892205	4.98133	3.82858	0.00110191	0.0350791
ATP5MC1	11	24.9624	24.9655	+	10.0691	9.44983	0.619246	0.316409	0.922082	9.70734	3.44303	0.00230037	0.0464689
DOLK	25	32.6704	32.675	-	3.51929	2.90006	0.619228	0.319734	0.918722	3.20264	3.48133	0.00213705	0.0452843
BPHL	20	3.86024	3.88971	+	5.33318	4.71421	0.618975	0.311864	0.926086	4.99041	3.3932	0.00253184	0.0480138
RPS7	15	89.8797	89.886	-	8.95554	8.33668	0.618858	0.372895	0.864821	8.62013	4.23574	0.000514196	0.0285809
PSMD8	10	9.58776	9.59415	+	6.47644	5.8576	0.618841	0.389261	0.84842	6.12827	4.53786	0.000295728	0.026652
LOC100052586	11	20.4891	20.494	-	5.03027	4.41202	0.618249	0.315593	0.920906	4.6655	3.43796	0.00232246	0.0465643
RPP25L	23	50.3433	50.3518	-	5.61171	4.99413	0.617576	0.343943	0.891209	5.25209	3.79728	0.00116883	0.0355543
RPLP1	1	124.622	124.625	-	11.8963	11.2791	0.617138	0.306091	0.928185	11.5255	3.33749	0.00281802	0.049506
RPS4X	X	56.9482	56.9577	-	9.15681	8.53987	0.616936	0.36514	0.868732	8.79388	4.12111	0.000635934	0.0311663
RPS2	13	42.0345	42.0413	+	9.68223	9.06534	0.616888	0.37094	0.862835	9.34498	4.21867	0.000530565	0.0287643
RNASEH2C	12	29.5677	29.5885	-	4.96331	4.34647	0.616847	0.317684	0.91601	4.58059	3.46796	0.0021917	0.0455559
HSD17B10	X	44.9712	44.9736	+	6.6841	6.06905	0.615047	0.331352	0.898742	6.28583	3.64331	0.00156592	0.0397234
ANAPC11	11	1.34431	1.34991	-	5.53705	4.92271	0.614347	0.306195	0.922499	5.17136	3.34923	0.00275333	0.049404
HDDC2	10	73.4613	73.4885	-	5.44644	4.83314	0.613301	0.357746	0.868855	5.0871	4.0297	0.000753906	0.0325517
ABHD14A	16	37.1989	37.2057	-	4.99156	4.37869	0.612872	0.336677	0.889067	4.62471	3.72519	0.00133927	0.0371711
ATP6V1F	4	83.8563	83.859	+	4.35317	3.74053	0.612642	0.33846	0.886825	4.02242	3.75073	0.00127578	0.0365256
RPL6	8	22.371	22.3842	+	8.94065	8.32841	0.612238	0.365912	0.858564	8.59822	4.17133	0.00057888	0.0295111
MRPL23	12	34.2907	34.2998	+	4.57291	3.96111	0.611807	0.354984	0.868631	4.24088	3.99721	0.000801063	0.0331828
MRPS22	16	75.4341	75.4518	+	5.47373	4.86219	0.611544	0.383418	0.83967	5.12722	4.49754	0.000317913	0.0269465
ATP5PO	26	31.7293	31.7378	-	9.81846	9.20746	0.610998	0.338429	0.883567	9.44636	3.75987	0.00125349	0.0365256
LOC111771388	31	0.015362	0.01766	+	2.84892	2.23838	0.610546	0.321361	0.899732	2.52506	3.54045	0.00190488	0.0431417
MYPOP	10	16.5214	16.5347	-	4.99368	4.38385	0.609838	0.313081	0.906595	4.62316	3.44496	0.0022878	0.0464618
IDH3G	X	126.296	126.304	-	7.12991	6.52034	0.609573	0.340553	0.878593	6.78422	3.798	0.00116579	0.0355543
RACK1	14	0.501607	0.506382	+	9.7353	9.12592	0.609382	0.35825	0.860513	9.3704	4.0669	0.000702879	0.0317867
LOC100630892	7	68.5585	68.5663	+	7.16623	6.55909	0.607142	0.352035	0.86225	6.81192	3.98451	0.000819841	0.0333473
CCDC107	25	0.93189	0.934691	+	4.05133	3.44443	0.6069	0.349866	0.863934	3.71845	3.95261	0.000870423	0.0334123
MRPS30	21	22.7946	22.8053	-	5.22213	4.61534	0.606782	0.369998	0.843566	4.88158	4.28956	0.000464884	0.0282422
FXN	23	20.9356	20.9651	-	4.45172	3.8451	0.606624	0.339224	0.874023	4.08293	3.79716	0.00116714	0.0355543
RPS12	10	80.1656	80.1685	+	8.21579	7.61049	0.605304	0.408498	0.80211	7.88935	5.14467	0.000100795	0.0224046
RPS19BP1	28	37.4632	37.469	-	3.18778	2.58316	0.604623	0.339861	0.869386	2.89655	3.81862	0.00112032	0.0351537
CHCHD7	9	28.1434	28.1494	-	5.89581	5.29149	0.604318	0.305321	0.903314	5.55087	3.37919	0.00259378	0.0483195
POLR2L	12	35.814	35.8157	-	5.66657	5.06268	0.603895	0.349018	0.858772	5.3316	3.96055	0.000857184	0.0334123
MRPL17	7	77.8189	77.8204	-	5.80246	5.19864	0.603822	0.407143	0.800501	5.48315	5.13168	0.000103073	0.0224046
CLTA	25	1.48844	1.51638	+	5.06272	4.459	0.603723	0.312723	0.894723	4.74028	3.46763	0.00218783	0.0455423
UXT	X	40.0964	40.1019	-	4.09603	3.49326	0.602762	0.342666	0.862859	3.76845	3.87164	0.00101324	0.0342077
RNASEK	11	50.3835	50.3855	+	6.40283	5.80114	0.601687	0.32513	0.878243	6.01667	3.63279	0.00159416	0.0402324
RPL32	16	5.95412	5.95967	+	7.35497	6.75528	0.599698	0.352514	0.846881	7.04119	4.04706	0.000728488	0.032422
TSR3	13	42.5999	42.6029	+	4.34287	3.74363	0.599244	0.323713	0.874775	4.00297	3.62712	0.00161085	0.0403643
TRAP1	13	40.3398	40.3947	+	6.70475	6.10609	0.598663	0.341607	0.855719	6.33877	3.88292	0.000991319	0.0342077
CCNQ	X	126.102	126.113	-	4.75997	4.16278	0.597189	0.329155	0.865224	4.43421	3.71198	0.00136998	0.0371711
NDUFS3	12	11.9855	11.9909	+	8.68306	8.08588	0.597184	0.338619	0.855749	8.3265	3.84788	0.00105889	0.0346363
HYPK	1	146.741	146.751	-	8.96079	8.36451	0.596279	0.32114	0.871418	8.60544	3.60897	0.00166687	0.0408917
DAD1	1	162.575	162.594	-	6.62331	6.02703	0.596279	0.330709	0.861849	6.27129	3.739	0.00130123	0.0369116
GPX4	7	0.5366	0.539223	+	6.18562	5.58979	0.595828	0.329368	0.862288	5.84295	3.72285	0.00134167	0.0371711
DUSP1	14	7.90527	7.90856	+	5.40937	4.81461	0.59476	0.313905	0.875614	5.15134	3.52381	0.00196126	0.0435136
NDUFAF3	16	39.5556	39.5577	-	5.97939	5.3853	0.59409	0.345344	0.842836	5.65054	3.97284	0.000836525	0.0334123
NDUFB9	9	68.8012	68.8079	+	7.83097	7.23691	0.594057	0.354622	0.833493	7.50821	4.12703	0.000627126	0.0311473
LOC100062522	1	120.39	120.403	+	5.38019	4.78644	0.593755	0.368451	0.81906	5.04498	4.38298	0.000391018	0.0272653
LOC106780846	6	7.73733	7.73986	+	6.05471	5.46102	0.593694	0.34052	0.846867	5.70638	3.89998	0.000959297	0.0340322
RPSA	16	47.5445	47.5499	-	9.15958	8.56605	0.593527	0.343927	0.843127	8.81659	3.95436	0.000865987	0.0334123
SNAPIN	5	40.4876	40.4904	-	4.44041	3.84721	0.593205	0.373617	0.812792	4.10817	4.49166	0.000320698	0.0269578
MRPS27	14	92.4545	92.5429	+	5.91662	5.3243	0.592316	0.297746	0.886886	5.58677	3.34178	0.00278135	0.0494598
ATG4D	7	51.303	51.332	-	5.52694	4.93495	0.591988	0.298932	0.885043	5.15006	3.35663	0.00270277	0.049077
NDUFV2	8	36.9926	37.0268	+	8.88033	8.28964	0.590691	0.321322	0.86006	8.52797	3.64137	0.00156554	0.0397234
LOC100146489	3	40.1647	40.1673	+	5.88066	5.29033	0.590333	0.3308	0.849866	5.56044	3.77639	0.00121107	0.0360974
NDUFS5	2	18.9148	18.9203	-	7.43627	6.84722	0.589044	0.333581	0.844506	7.11028	3.82563	0.0011031	0.0350791
CDK5	4	102.776	102.78	-	3.04603	2.45809	0.58794	0.300993	0.874888	2.69329	3.39755	0.00249622	0.0480138
MGARP	2	92.3389	92.3585	+	7.37064	6.78336	0.587278	0.305506	0.869049	7.06406	3.45487	0.00223564	0.045863
SNRPC	20	35.8431	35.8557	+	4.97973	4.39546	0.584265	0.346749	0.82178	4.6731	4.07116	0.000695097	0.031637
MRPS26	22	20.2416	20.2441	-	4.85767	4.27512	0.582552	0.314904	0.850201	4.5341	3.59896	0.00169537	0.0411848
SF3B6	15	72.6697	72.6783	+	5.06864	4.48671	0.581923	0.315587	0.848259	4.75978	3.61159	0.00165483	0.0407376
RPS27A	15	45.9787	45.9814	-	8.22886	7.64734	0.581527	0.359473	0.803581	7.89673	4.32795	0.00043197	0.0278187
PPIH	2	15.7993	15.8168	-	4.34619	3.76541	0.58078	0.324996	0.836565	4.03146	3.7509	0.00126932	0.0365256
TRIM28	10	28.617	28.6275	+	6.07054	5.49098	0.579565	0.344623	0.814508	5.73881	4.07245	0.000693036	0.031637
C7H11ORF52	7	20.9671	20.9804	+	6.89286	6.3138	0.579059	0.330608	0.82751	6.54928	3.84662	0.00105878	0.0346363
NDUFV3	26	39.5777	39.5889	+	7.96404	7.38508	0.578953	0.321608	0.836298	7.6444	3.71278	0.00136422	0.0371711
EIF3E	9	54.4584	54.5093	-	7.80195	7.22332	0.578634	0.328657	0.828611	7.48264	3.81946	0.00111446	0.035134
PSMB2	2	21.7274	21.7576	+	6.04419	5.46602	0.57817	0.355326	0.801014	5.7343	4.28	0.000471625	0.0283674
MRPS25	16	5.33144	5.35419	-	6.20993	5.63196	0.577964	0.29828	0.857648	5.85971	3.40858	0.00243962	0.0476314
SNRPB	22	20.7193	20.7279	+	5.53769	4.96039	0.577302	0.371378	0.783227	5.23236	4.62253	0.000252731	0.0250168
CDIPT	13	20.5358	20.5406	-	6.53578	5.95905	0.57673	0.343215	0.810245	6.20866	4.07107	0.000694595	0.031637
RPL36A	X	84.1538	84.1592	+	7.42336	6.84693	0.57643	0.370584	0.782276	7.11487	4.61513	0.000256103	0.0251745
CILP2	21	4.55597	4.58106	+	7.99255	7.41613	0.576417	0.307949	0.844886	7.66343	3.53851	0.00190117	0.0431266
C6H12ORF10	6	71.1738	71.1833	+	6.46194	5.88553	0.576413	0.335265	0.817561	6.11139	3.93936	0.000888802	0.0334123
RPS18	20	34.6099	34.6153	+	8.43542	7.85908	0.57634	0.320825	0.831855	8.14028	3.71725	0.00135221	0.0371711
ACTR3B	4	104.175	104.255	+	5.78158	5.20592	0.575659	0.299644	0.851674	5.47661	3.43582	0.00231442	0.0464689
MIEN1	11	22.7557	22.757	+	5.3938	4.81879	0.575005	0.30528	0.84473	5.08028	3.5107	0.00200467	0.04387
SF3A2	7	1.45588	1.46657	+	3.91413	3.3398	0.574331	0.302054	0.846607	3.60143	3.47243	0.00215694	0.0453623
PNPLA2	12	35.794	35.8001	+	7.56497	6.99266	0.572315	0.329312	0.815318	7.22877	3.87279	0.00100691	0.0342077
FAM109B	28	39.5507	39.5588	+	5.59182	5.01958	0.572241	0.315458	0.829024	5.26291	3.66434	0.00149445	0.0390315
PFDN6	20	34.6258	34.6274	+	4.49438	3.92244	0.571937	0.351262	0.792612	4.1832	4.26093	0.000488179	0.0283674
RPS27	5	40.2046	40.232	-	8.34016	7.76992	0.570245	0.329845	0.810644	8.01224	3.8961	0.000963406	0.0340706
CDK4	6	76.2318	76.2347	-	4.57473	4.00571	0.569022	0.308332	0.829712	4.26313	3.58269	0.0017453	0.0415206
AP2S1	10	17.2653	17.2734	-	5.47029	4.90155	0.568745	0.288598	0.848892	5.1287	3.33173	0.00282377	0.049506
CDK2AP2	12	30.957	30.9699	-	4.1564	3.58792	0.568473	0.295772	0.841174	3.90606	3.42054	0.00238048	0.0470245
TIMM10	12	21.142	21.1485	-	5.69046	5.12387	0.566585	0.303414	0.829757	5.40328	3.52887	0.00193365	0.0431796
SHARPIN	9	84.8798	84.8854	-	4.76234	4.19663	0.565704	0.297799	0.833609	4.43055	3.4594	0.0022085	0.0456716
TOM1	28	33.9478	33.9897	+	5.61883	5.05367	0.565156	0.289515	0.840797	5.29005	3.35801	0.00268289	0.0489386
HSPBP1	10	24.8867	24.8993	-	4.92478	4.35982	0.564962	0.298602	0.831323	4.6208	3.47344	0.00214961	0.0453623
RRAS	10	19.6809	19.6847	-	3.14727	2.58242	0.564858	0.325273	0.804443	2.85987	3.86067	0.00102923	0.0342077
ATAT1	20	30.5812	30.6058	+	6.66609	6.10153	0.564566	0.359357	0.769774	6.33515	4.50434	0.000312547	0.0269465
EDF1	25	39.0536	39.0579	-	6.91044	6.34636	0.564084	0.306506	0.821661	6.58625	3.58449	0.00173808	0.0414511
VSIG10L	10	21.1481	21.1746	+	6.69003	6.12689	0.563138	0.28792	0.838355	6.36858	3.3473	0.0027378	0.0493047
NDUFA9	6	33.4135	33.442	+	8.2465	7.68535	0.561147	0.288388	0.833906	7.91687	3.36168	0.00266229	0.0487679
EEF1G	12	26.4006	26.4104	-	10.1261	9.56649	0.559593	0.303138	0.816048	9.78323	3.56228	0.00181217	0.0422873
C9H8ORF59	9	3.39837	3.40336	+	3.59393	3.03456	0.559368	0.289843	0.828893	3.30228	3.38772	0.0025316	0.0480138
PRADC1	15	30.712	30.7163	+	6.2525	5.69358	0.558921	0.301462	0.816381	5.90323	3.54274	0.00188094	0.0429432
NDUFA6	28	39.5599	39.5672	-	7.33664	6.77775	0.558887	0.299966	0.817808	7.04616	3.52245	0.00195533	0.0434607
PPP1R14B	12	28.1016	28.1067	-	6.3294	5.77055	0.558851	0.334222	0.783479	6.0306	4.05984	0.000707894	0.0318707
MPC2	5	4.43668	4.46657	-	7.54934	6.99069	0.55865	0.28543	0.83187	7.21467	3.33622	0.0027947	0.049506
MRPL27	11	26.1389	26.1439	-	5.41503	4.85745	0.557577	0.311872	0.803282	5.12107	3.70037	0.00139271	0.0374544
NDUFB6	23	48.9995	49.0095	-	7.54432	6.98686	0.557462	0.299469	0.815455	7.23635	3.52317	0.00195222	0.0434607
NPM3	1	28.4309	28.4329	+	4.69011	4.13303	0.557081	0.289138	0.825023	4.40043	3.38926	0.00252322	0.0480138
RPL30	9	45.8573	45.8607	-	8.57915	8.02387	0.555279	0.326301	0.784258	8.27044	3.94896	0.00087075	0.0334123
FKBP2	12	28.0984	28.1012	+	4.01904	3.464	0.555038	0.283751	0.826325	3.7162	3.33118	0.00282024	0.049506
C12H11ORF68	12	29.7057	29.7079	-	4.45067	3.89568	0.554988	0.288595	0.821381	4.14937	3.39197	0.00250928	0.0480138
OAZ1	7	1.48214	1.48509	+	8.60852	8.0537	0.554822	0.289005	0.820639	8.27687	3.39797	0.0024805	0.0480138
C13H7ORF26	13	4.88301	4.89627	-	5.06447	4.51152	0.552951	0.308718	0.797184	4.76614	3.68169	0.00144217	0.0382284
UBL5	7	51.7922	51.7943	-	5.96892	5.41674	0.552183	0.298658	0.805709	5.67372	3.54018	0.00188833	0.0430424
BANF1	12	29.7798	29.7815	+	7.97261	7.42066	0.551943	0.295828	0.808057	7.6709	3.50236	0.00202988	0.0440691
LOC111774802	8	0.390121	0.450314	-	4.57195	4.02085	0.551096	0.311015	0.791177	4.26524	3.72863	0.00131891	0.0370421
ATP5MPL	24	45.7632	45.771	-	8.79151	8.24074	0.550762	0.287602	0.813921	8.47365	3.39889	0.00247457	0.0480138
PSMG3	13	1.19928	1.20126	-	4.90278	4.35206	0.550718	0.355585	0.74585	4.62807	4.58332	0.000270622	0.0259027
DRAP1	12	29.708	29.7145	+	6.53995	5.99057	0.549387	0.312895	0.785878	6.20588	3.76958	0.00122022	0.0360974
RPL5	5	68.9613	68.9706	-	9.36669	8.82032	0.546374	0.29401	0.798737	9.06602	3.50666	0.00201167	0.0439431
RTRAF	1	187.856	187.871	+	6.92104	6.37501	0.546025	0.307794	0.784255	6.59214	3.71152	0.00136158	0.0371711
C9H8ORF89	9	13.5662	13.6222	+	9.26537	8.72395	0.541426	0.317791	0.765061	8.94802	3.90924	0.000936787	0.0337843
LOC102148085	11	61.4362	61.443	+	5.02138	4.48007	0.541302	0.289315	0.793289	4.72311	3.46834	0.00216316	0.0453623
CLTB	14	4.94482	4.96398	+	5.94884	5.40764	0.5412	0.323723	0.758676	5.65724	4.01769	0.000764472	0.0326212
YIPF3	20	43.3629	43.3673	-	5.56161	5.02062	0.540988	0.328207	0.753769	5.24616	4.1042	0.000650586	0.0311663
PHC2	2	23.7123	23.763	+	4.78634	4.24592	0.540417	0.337841	0.742993	4.48666	4.30486	0.000448935	0.028118
LOC100070352	25	31.9009	31.9217	-	4.40859	3.86818	0.540405	0.289293	0.791518	4.11401	3.47269	0.00214498	0.0453623
RPL39	X	98.9543	98.9578	-	8.18005	7.63973	0.540315	0.294869	0.785762	7.8615	3.55206	0.00184302	0.0422873
CHD5	2	44.5944	44.6729	+	7.36839	6.82811	0.540288	0.334699	0.745876	7.07141	4.24042	0.000505478	0.0285809
TALDO1	12	35.7413	35.7516	+	5.3688	4.82892	0.539876	0.28742	0.792332	5.117	3.44967	0.00224146	0.0459158
PSENEN	10	7.06833	7.06976	+	5.89357	5.35431	0.53926	0.301304	0.777216	5.57059	3.65427	0.00151673	0.0391927
TMEM147	10	6.75363	6.75539	+	7.15182	6.61453	0.537289	0.28134	0.793239	6.81746	3.38071	0.00255731	0.0482007
LOC100064785	24	37.1406	37.1531	+	5.97627	5.43912	0.537154	0.341362	0.732945	5.6861	4.41794	0.000364896	0.0272413
LOC100055927	24	19.0785	19.1865	+	4.56361	4.02839	0.535219	0.293719	0.776719	4.2625	3.56443	0.00179886	0.0422873
C10H19ORF54	10	11.2039	11.2107	-	4.90679	4.37172	0.535071	0.280841	0.7893	4.61154	3.38469	0.00253704	0.0480138
RPS27L	1	130.2	130.218	+	5.41198	4.87711	0.534867	0.288458	0.781277	5.16246	3.49032	0.00207226	0.0444134
ATP5MC2	6	71.4726	71.481	-	8.8663	8.33147	0.534828	0.31121	0.758446	8.55259	3.84568	0.00105512	0.0346363
PSMB3	11	23.4281	23.4369	-	5.10294	4.56935	0.533591	0.288803	0.778379	4.83557	3.50216	0.00202557	0.0440691
MRPL36	21	57.6435	57.6491	+	5.27469	4.74446	0.530238	0.276488	0.783988	4.96008	3.34986	0.0027105	0.049077
PARL	19	24.6054	24.6588	-	5.74141	5.21173	0.529672	0.329691	0.729652	5.45185	4.24443	0.000501302	0.0284977
GNB2	13	8.96443	8.96964	+	5.87997	5.35089	0.529084	0.330461	0.727706	5.62716	4.26705	0.000480816	0.0283674
SNF8	11	24.9878	24.9974	-	6.02081	5.49252	0.528291	0.287497	0.769085	5.7096	3.5126	0.00198419	0.0437051
PUF60	9	84.5953	84.6077	-	6.3566	5.82856	0.528043	0.285359	0.770726	6.06491	3.48304	0.00209945	0.0446883
RPL15	16	60.5684	60.5782	-	8.64296	8.11596	0.527004	0.311831	0.742176	8.34765	3.91792	0.000920305	0.0337134
LOC100071401	22	38.4527	38.4569	+	4.61986	4.09303	0.526834	0.302675	0.750993	4.37684	3.75921	0.00124122	0.0363757
RPL36AL	1	186.012	186.013	-	5.61778	5.09135	0.526428	0.291577	0.761279	5.31629	3.58433	0.00173002	0.0414313
ILK	7	77.7451	77.7518	+	5.51025	4.98405	0.526199	0.326807	0.725591	5.2115	4.21926	0.000524981	0.0287078
THAP11	3	18.8843	18.8874	+	5.57754	5.05175	0.52579	0.279185	0.772395	5.2522	3.40789	0.00242354	0.0474484
MRPS7	11	6.65197	6.65523	-	5.9208	5.39595	0.524856	0.316874	0.732839	5.61761	4.03102	0.000744521	0.0324414
BCS1L	6	8.03321	8.03776	+	4.57965	4.05675	0.522903	0.289474	0.756332	4.28385	3.57348	0.00176542	0.0417687
ATP5IF1	2	27.8182	27.8224	-	8.51341	7.99163	0.52178	0.283808	0.759753	8.21627	3.49503	0.00205025	0.0441166
SELENOK	16	35.5043	35.5112	+	4.8782	4.35923	0.518969	0.328795	0.709142	4.61434	4.34149	0.000419046	0.0277178
NEDD8	1	163.904	163.913	-	6.10964	5.59086	0.518776	0.274429	0.763123	5.80085	3.37724	0.00256776	0.0482085
CD63	6	74.417	74.4202	-	6.78121	6.26306	0.518151	0.29808	0.738222	6.48586	3.74365	0.00127717	0.0365256
CCT4	15	40.3648	40.3815	+	7.16659	6.64957	0.517019	0.287861	0.746176	6.86609	3.58451	0.00172753	0.0414313
RPS8	2	13.6774	13.6806	-	8.55417	8.03738	0.51679	0.309946	0.723634	8.27892	3.96879	0.000835784	0.0334123
FAHD1	13	42.1685	42.1741	-	5.49015	4.97426	0.51589	0.303527	0.728253	5.22212	3.85648	0.00103191	0.0342077
MRPL14	20	43.9114	43.9243	-	5.67726	5.16492	0.512339	0.307217	0.717462	5.40173	3.95515	0.000857085	0.0334123
NDUFB1	24	35.2667	35.2738	-	6.90466	6.39323	0.511426	0.275699	0.747152	6.59655	3.43327	0.00230436	0.0464689
GRPEL1	3	116.711	116.719	-	5.71053	5.20108	0.509453	0.271727	0.747179	5.42821	3.38643	0.00251993	0.0480138
ZFPL1	12	28.879	28.8865	+	3.408	2.89876	0.509242	0.268302	0.750182	3.13014	3.33936	0.00275779	0.049404
NME3	13	42.2266	42.2294	+	4.86892	4.36332	0.505605	0.27983	0.73138	4.59244	3.52879	0.00191867	0.0431796
FARSA	7	46.7922	46.8012	+	5.02771	4.52316	0.504551	0.292373	0.716729	4.74245	3.74417	0.00127421	0.0365256
GSN	25	25.4168	25.4802	+	7.5286	7.02749	0.501106	0.266502	0.73571	7.25443	3.35448	0.00267627	0.0489386
ERH	24	15.4055	15.424	-	5.48708	4.98758	0.4995	0.271537	0.727463	5.21724	3.43696	0.00228496	0.0464618
RPL9	3	89.9942	90.0004	+	8.5892	8.09142	0.497778	0.291958	0.703598	8.3186	3.78862	0.00117085	0.0355543
NUDC	2	28.7941	28.8067	-	5.93337	5.43588	0.497487	0.297191	0.697784	5.64846	3.88996	0.000967402	0.0340706
VAMP2	11	51.3869	51.3907	-	5.84533	5.35157	0.493765	0.264041	0.723488	5.56228	3.35659	0.0026632	0.0487679
AKT1S1	10	19.8711	19.8791	-	5.1576	4.66445	0.493153	0.264258	0.722048	4.86828	3.36296	0.00263072	0.0485674
ISY1	16	3.00834	3.02968	+	4.86285	4.3713	0.491551	0.271228	0.711875	4.59845	3.47805	0.00211062	0.0447914
BTF3	14	91.4756	91.4832	-	7.76444	7.27783	0.48661	0.260169	0.713051	7.47253	3.33685	0.00276357	0.049404
SOD1	26	29.8061	29.8133	+	6.88705	6.40088	0.486174	0.265156	0.707191	6.62524	3.41447	0.00238195	0.0470245
ADPRHL2	2	21.3479	21.3533	-	4.56368	4.08371	0.479965	0.278002	0.681928	4.31234	3.67008	0.00146303	0.0387088
COPS6	13	8.1105	8.11433	+	6.13796	5.65956	0.478402	0.257042	0.699761	5.85155	3.33319	0.00278055	0.0494598
PSMA7	22	49.0248	49.0336	-	7.25676	6.7849	0.471861	0.265327	0.678395	6.98662	3.50392	0.00200522	0.04387
NPM1	14	9.0781	9.09331	-	6.4923	6.0235	0.468803	0.261658	0.675948	6.25257	3.46163	0.00217309	0.0453688
LOC100052171	11	20.2356	20.2565	+	6.59181	6.12386	0.467953	0.25581	0.680097	6.31557	3.3714	0.00258178	0.0483195
RNF167	11	49.9198	49.9249	-	6.43274	6.00083	0.431907	0.241942	0.621872	6.18828	3.35432	0.00265965	0.0487679
EIF4A3	11	2.8092	2.82347	+	5.27783	4.85057	0.427262	0.244501	0.610023	5.041	3.43153	0.00229448	0.0464689
UBE2I	13	42.6229	42.6388	-	5.32328	4.89648	0.426797	0.245285	0.608309	5.10017	3.4496	0.00221668	0.0457393
NPTN	1	121.043	121.108	+	6.40492	6.86957	-0.464653	-0.663708	-0.265598	6.66127	-3.55719	0.00181069	0.0422873
ZCCHC14	3	34.7737	34.8402	-	4.99511	5.46322	-0.468102	-0.680997	-0.255206	5.22964	-3.361	0.00263367	0.0485674
PSD3	27	1.21815	1.86297	-	3.91709	4.39575	-0.478667	-0.697784	-0.259549	4.14173	-3.36992	0.00259184	0.0483195
KDM2A	12	30.6631	30.7546	+	5.82205	6.304	-0.481942	-0.702741	-0.261144	6.08076	-3.37638	0.00256085	0.0482032
C15H2ORF49	15	4.43277	4.45427	-	3.95444	4.44896	-0.494517	-0.701127	-0.287907	4.22455	-3.73997	0.00128323	0.0365256
RBL2	3	6.59789	6.65215	+	4.82299	5.31988	-0.496897	-0.71904	-0.274754	5.0969	-3.50164	0.0020188	0.044031
ALS2	18	76.7642	76.8791	-	5.95295	6.45884	-0.505884	-0.745398	-0.266371	6.20684	-3.32891	0.0028124	0.049506
PCMTD2	22	50.8912	50.9223	+	5.35216	5.86446	-0.512304	-0.71694	-0.307668	5.65512	-3.96418	0.000842711	0.0334123
CDC42BPA	30	6.64944	6.97689	+	5.34801	5.86527	-0.517259	-0.763519	-0.270998	5.62164	-3.33767	0.00276965	0.0494381
ABL2	5	13.9804	14.0902	-	3.32774	3.84653	-0.51879	-0.75916	-0.278419	3.59673	-3.43324	0.00230658	0.0464689
SLC6A13	6	31.2663	31.4222	+	4.46717	4.98786	-0.520692	-0.765814	-0.275571	4.77676	-3.3835	0.00253781	0.0480138
ZNF148	19	36.9219	37.0436	+	4.15741	4.67881	-0.5214	-0.737794	-0.305006	4.44849	-3.83975	0.00106552	0.0347
CACHD1	5	92.949	93.1465	-	3.95945	4.48531	-0.52586	-0.766228	-0.285492	4.21683	-3.49694	0.00204384	0.0441166
ARID1B	31	10.7305	11.1451	-	4.5217	5.04958	-0.527885	-0.750264	-0.305507	4.7958	-3.79954	0.00115025	0.0355543
POGZ	5	42.4097	42.4591	+	4.90888	5.43738	-0.528494	-0.774422	-0.282566	5.18691	-3.44107	0.00227515	0.0463378
AKT3	30	1.44995	1.77997	+	3.78785	4.31682	-0.528965	-0.773261	-0.284669	4.05135	-3.46822	0.00216005	0.0453623
N4BP2L2	17	11.6755	11.7455	-	6.23742	6.76656	-0.52914	-0.75264	-0.30564	6.48525	-3.79263	0.00116551	0.0355543
ZEB1	29	7.34299	7.52375	-	4.89677	5.42813	-0.53136	-0.785739	-0.276981	5.18452	-3.35113	0.00270437	0.049077
MSI2	11	31.9454	32.335	+	5.48772	6.0204	-0.532685	-0.785079	-0.280291	5.78864	-3.38885	0.002516	0.0480138
EHHADH	19	25.8777	25.9207	-	3.93672	4.47022	-0.533494	-0.78982	-0.277169	4.21793	-3.34371	0.00274401	0.0493538
HIPK3	12	0.409454	0.508845	-	7.83771	8.37949	-0.541781	-0.78552	-0.298042	8.11455	-3.58996	0.00171482	0.0414313
SPTB	24	11.3743	11.4889	-	7.8809	8.4236	-0.542695	-0.806125	-0.279264	8.12517	-3.32912	0.00282592	0.049506
SP3	18	52.7698	52.832	-	4.66087	5.20516	-0.544291	-0.80139	-0.287192	4.92678	-3.42454	0.00235353	0.0467355
PRELID3A	8	40.8048	40.8305	-	2.9684	3.51892	-0.550512	-0.81801	-0.283014	3.24091	-3.34175	0.00276152	0.049404
GLG1	3	24.171	24.328	-	5.90959	6.46057	-0.550975	-0.782476	-0.319474	6.21139	-3.86569	0.00101785	0.0342077
RDX	7	19.4798	19.5651	-	6.27458	6.82612	-0.551539	-0.748721	-0.354357	6.5253	-4.5447	0.000290189	0.026652
MLLT6	11	23.456	23.479	-	6.47157	7.0282	-0.556629	-0.792573	-0.320685	6.78481	-3.84476	0.00105952	0.0346363
SPG11	1	145.991	146.069	+	4.72631	5.28439	-0.558082	-0.808412	-0.307753	5.03813	-3.63638	0.00157304	0.0398325
VPS13D	2	39.4709	39.7235	-	5.65011	6.20854	-0.558428	-0.801737	-0.315119	5.97727	-3.74438	0.00128129	0.0365256
BTBD7	24	36.4375	36.5298	-	3.73882	4.29871	-0.559894	-0.819006	-0.300781	4.02165	-3.52826	0.00193401	0.0431796
ZRANB2	5	87.743	87.7671	+	5.19844	5.761	-0.562558	-0.830319	-0.294798	5.55423	-3.43584	0.00230941	0.0464689
CCPG1	1	136.651	136.69	+	5.73113	6.29401	-0.56288	-0.837572	-0.288188	6.10014	-3.35168	0.00271475	0.049077
RBM25	24	18.6498	18.7099	+	5.51847	6.08264	-0.564173	-0.812584	-0.315762	5.87162	-3.71754	0.00134922	0.0371711
VGLL3	26	3.82534	3.88048	+	4.65442	5.2194	-0.564985	-0.770542	-0.359429	4.92311	-4.50113	0.000314381	0.0269465
LOC100062166	23	0.517575	0.558833	-	3.28347	3.85053	-0.56706	-0.826141	-0.307979	3.58911	-3.58855	0.00172538	0.0414313
SYNE1	31	14.6552	15.1018	+	6.56639	7.14062	-0.574229	-0.840219	-0.308239	6.87282	-3.55367	0.00184623	0.0422873
AGL	5	62.8919	62.9827	-	9.71644	10.2915	-0.575089	-0.858855	-0.291322	9.97548	-3.33761	0.00279503	0.049506
LOC102150387	10	27.378	27.4	+	4.30314	4.87828	-0.575135	-0.849943	-0.300328	4.61924	-3.44679	0.00226599	0.0462176
RUFY2	1	57.1052	57.2098	-	3.9091	4.48447	-0.575377	-0.841688	-0.309066	4.24116	-3.55873	0.0018288	0.0422873
SUGP2	21	4.15622	4.19402	-	5.68335	6.261	-0.577648	-0.846747	-0.30855	6.01219	-3.54013	0.00189567	0.043071
Novel Transcript	4	49.5112	49.5196	+	5.88049	6.45876	-0.578266	-0.861739	-0.294794	6.241	-3.36534	0.00265128	0.0487679
INSR	7	5.0652	5.19388	-	4.1844	4.76485	-0.580452	-0.861561	-0.299342	4.53426	-3.41045	0.00243193	0.0475468
PDE4DIP	5	45.8454	46.0449	-	9.59161	10.1746	-0.583005	-0.826173	-0.339836	9.86601	-3.96531	0.00084723	0.0334123
NDST1	14	26.8068	26.8914	-	5.30574	5.88998	-0.584237	-0.817574	-0.350899	5.573	-4.14379	0.000607181	0.0303698
DOCK1	1	5.89848	6.40244	-	3.42645	4.01253	-0.586079	-0.835401	-0.336757	3.72204	-3.89413	0.000968943	0.0340706
LENG8	10	23.9905	24.0027	-	6.79715	7.38402	-0.586873	-0.864837	-0.308908	7.16245	-3.49904	0.00205389	0.0441166
RBBP6	13	24.2109	24.2424	-	4.53547	5.12313	-0.587667	-0.869194	-0.306141	4.91551	-3.46087	0.00221018	0.0456716
LOC100067674	14	2.56372	2.60919	-	3.91229	4.50033	-0.588044	-0.849583	-0.326505	4.24986	-3.72849	0.00132586	0.037157
PTPRQ	28	8.93178	9.09173	-	3.97573	4.5648	-0.589074	-0.837194	-0.340954	4.29054	-3.93911	0.00089064	0.0334123
PTPN14	5	21.6398	21.8137	+	5.8608	6.45238	-0.591586	-0.880763	-0.302409	6.10125	-3.39864	0.00249263	0.0480138
RAD54L2	16	37.4954	37.6389	-	3.7069	4.29872	-0.59182	-0.879263	-0.304378	4.01975	-3.42092	0.00238821	0.0470823
ANKRD17	3	64.1197	64.2847	+	4.91623	5.50841	-0.592174	-0.880147	-0.304201	5.25476	-3.41728	0.00240513	0.0472187
ZNF248	1	72.0203	72.0428	-	3.96442	4.55742	-0.593	-0.857544	-0.328456	4.25217	-3.72668	0.0013314	0.0371711
SEC23A	1	177.003	177.06	-	5.51738	6.1155	-0.598121	-0.8756	-0.320643	5.77612	-3.5929	0.00171933	0.0414313
BCLAF3	X	15.6235	15.6838	-	2.97735	3.57661	-0.599263	-0.891149	-0.307377	3.31936	-3.42402	0.00237715	0.0470245
LOC100052230	10	8.80219	8.89029	-	3.2434	3.84808	-0.604675	-0.884057	-0.325292	3.5635	-3.61919	0.00163689	0.0405783
UBR3	18	49.395	49.6455	+	8.13492	8.74348	-0.608565	-0.847972	-0.369158	8.42029	-4.25868	0.000492226	0.0283674
ZZEF1	11	47.8239	47.9366	-	4.49355	5.10229	-0.608735	-0.881811	-0.33566	4.82348	-3.73497	0.00131375	0.0370421
PEG3	10	26.2143	26.2465	-	5.03232	5.6411	-0.608778	-0.893854	-0.323702	5.35538	-3.57807	0.00177197	0.0418036
RB1CC1	9	31.5009	31.5929	+	5.53735	6.14639	-0.609042	-0.856624	-0.361459	5.90143	-4.12223	0.000633949	0.0311663
DENND4C	23	38.1775	38.2928	+	4.18143	4.79103	-0.6096	-0.888793	-0.330408	4.52414	-3.65984	0.00151595	0.0391927
ZNF8	10	28.3555	28.3667	+	3.71137	4.32206	-0.610691	-0.862905	-0.358476	4.06113	-4.06067	0.000711231	0.0318707
SPTBN1	15	46.5472	46.7352	-	7.8993	8.51157	-0.612278	-0.89085	-0.333706	8.2531	-3.6888	0.00143517	0.0382023
TEK	23	44.5795	44.7009	+	5.48235	6.09547	-0.613122	-0.893205	-0.333039	5.78277	-3.67542	0.00147244	0.0387501
STAG2	X	102.502	102.624	+	4.84836	5.4619	-0.613542	-0.857594	-0.36949	5.20281	-4.22177	0.000527307	0.0287078
MTMR11	5	43.6336	43.699	+	5.72055	6.33598	-0.615431	-0.877559	-0.353302	6.00958	-3.94623	0.000881999	0.0334123
KDM7A	4	93.3677	93.4598	-	4.25232	4.86881	-0.61649	-0.894123	-0.338857	4.60782	-3.73411	0.00131752	0.0370421
GTF3C6	10	61.5115	61.5218	+	3.60331	4.22158	-0.618272	-0.926088	-0.310457	3.93129	-3.3805	0.00259424	0.0483195
CLOCK	3	78.9078	79.0324	+	4.83298	5.45317	-0.620187	-0.933838	-0.306537	5.15042	-3.33082	0.00285625	0.0498731
NSD1	14	4.12056	4.28787	-	5.22813	5.84965	-0.621519	-0.917863	-0.325174	5.51345	-3.53506	0.00192845	0.0431796
ZNF704	9	7.04072	7.25219	+	5.67119	6.29467	-0.623486	-0.885015	-0.361958	5.97797	-4.02194	0.000766027	0.0326212
XRN1	16	77.8653	77.9833	-	4.24477	4.86945	-0.624684	-0.938867	-0.3105	4.63741	-3.35615	0.00272248	0.049154
APC	14	58.5357	58.6579	-	4.62186	5.24963	-0.627762	-0.88558	-0.369943	4.9709	-4.11571	0.000643302	0.0311663
NET1	29	29.571	29.636	-	4.91417	5.54296	-0.628798	-0.935487	-0.32211	5.21871	-3.46721	0.00219985	0.0455914
TSC1	25	35.8412	35.8922	-	5.341	5.97034	-0.629339	-0.846853	-0.411824	5.65576	-4.89402	0.000156553	0.0226292
LOC100630888	16	43.3064	43.407	-	4.0341	4.66359	-0.629492	-0.8447	-0.414285	4.36381	-4.94804	0.000142346	0.0226292
LRIG2	5	51.9002	52.0596	-	4.26744	4.89781	-0.630376	-0.937228	-0.323524	4.66909	-3.47648	0.00216161	0.0453623
PLXND1	16	5.74675	5.8148	+	5.20327	5.83577	-0.6325	-0.948203	-0.316797	5.53318	-3.39358	0.00253683	0.0480138
PRRC2B	25	34.5755	34.6699	+	5.58393	6.2173	-0.633373	-0.949681	-0.317065	5.96997	-3.39306	0.00253985	0.0480138
CELSR2	5	55.3797	55.4064	-	4.2479	4.88442	-0.63652	-0.890417	-0.382623	4.55566	-4.25395	0.000498333	0.0284432
TOGARAM1	1	182.306	182.396	+	2.54368	3.18025	-0.636571	-0.95479	-0.318353	2.89892	-3.39444	0.00253473	0.0480138
RALGAPA1	1	174.224	174.45	-	4.44117	5.0779	-0.636735	-0.928924	-0.344545	4.78131	-3.69804	0.00141596	0.0378884
TNRC6C	11	4.40346	4.54546	-	3.95167	4.58913	-0.637461	-0.917186	-0.357736	4.33862	-3.86845	0.00102476	0.0342077
ZDHHC17	28	5.46166	5.55452	+	4.27447	4.91282	-0.638353	-0.871598	-0.405107	4.64115	-4.6476	0.000243119	0.0250168
MED13L	8	19.3249	19.6108	+	5.3076	5.95942	-0.65182	-0.907253	-0.396386	5.69538	-4.358	0.000412262	0.0275496
GAN	3	29.7516	29.8118	+	4.8157	5.46797	-0.652266	-0.945333	-0.3592	5.15125	-3.80168	0.00116578	0.0355543
ZNF891	8	32.551	32.5818	-	4.85407	5.51116	-0.657089	-0.922962	-0.391216	5.17972	-4.22978	0.000522631	0.0287078
RBM33	4	106.364	106.498	+	5.69152	6.34901	-0.657491	-0.910342	-0.404641	6.07705	-4.45107	0.000347945	0.0271964
KTN1	24	3.55407	3.66541	+	7.98237	8.6433	-0.660929	-0.970486	-0.351371	8.33466	-3.65972	0.00153014	0.0392376
RBM41	X	88.6039	88.6678	-	3.86925	4.53029	-0.661037	-0.993614	-0.328461	4.31043	-3.40713	0.00248621	0.0480138
JCAD	29	8.47785	8.55746	-	4.54645	5.20976	-0.663311	-1.00462	-0.322003	4.96483	-3.33438	0.00286309	0.0499101
NCOA2	9	15.8191	16.0893	+	4.49174	5.15546	-0.663724	-0.946458	-0.380989	4.87801	-4.02832	0.000761594	0.0326212
ADGRL2	5	78.4511	78.6711	-	4.10057	4.76639	-0.665816	-0.928455	-0.403177	4.42793	-4.35378	0.000416283	0.0276643
TJP1	1	107.895	108.132	+	6.08793	6.75617	-0.668232	-0.986186	-0.350278	6.4636	-3.61279	0.00167631	0.0409883
SETD1B	8	24.6536	24.6774	+	2.82366	3.49653	-0.67287	-1.00589	-0.339846	3.17698	-3.47945	0.00216796	0.0453688
ATXN1L	3	22.7144	22.7257	-	4.21873	4.89165	-0.672915	-0.920485	-0.425345	4.60028	-4.68085	0.000229993	0.0250168
KMT2D	6	67.7098	67.7625	-	6.31547	6.99067	-0.675198	-0.951366	-0.399031	6.70775	-4.21404	0.000539575	0.0288944
ZNF181	10	5.88751	5.90442	+	3.0703	3.74673	-0.676431	-0.977629	-0.375233	3.45467	-3.8727	0.00102331	0.0342077
RSF1	7	68.7445	68.8905	+	3.37932	4.05654	-0.677225	-1.00297	-0.351477	3.7966	-3.5861	0.00176754	0.0417687
ZNF789	13	6.80401	6.84052	+	2.62822	3.30812	-0.679906	-1.00241	-0.357398	3.03037	-3.64012	0.00159452	0.0402324
NEXN	5	81.8359	81.8795	-	7.48692	8.16755	-0.680629	-0.932896	-0.428363	7.8912	-4.65989	0.000239062	0.0250168
TRIP11	24	35.1566	35.2186	-	5.31818	5.99954	-0.681362	-1.02775	-0.334971	5.76121	-3.39824	0.00254061	0.0480138
ZC3H6	15	15.854	15.9232	+	3.96919	4.65452	-0.685323	-0.958855	-0.41179	4.34991	-4.33473	0.000432363	0.0278187
UBN2	4	92.6986	92.7857	+	4.06353	4.75044	-0.686909	-1.02917	-0.344653	4.45848	-3.47437	0.00219595	0.0455773
PRPF4B	20	4.83781	4.87609	+	4.99916	5.68725	-0.688088	-0.985637	-0.39054	5.42569	-4.00499	0.000798954	0.0331828
ZNF30	10	6.22509	6.24439	+	3.10218	3.79127	-0.689092	-1.03357	-0.344615	3.52751	-3.46569	0.00223412	0.045863
DMD	X	25.541	27.5464	-	6.62932	7.32044	-0.691117	-0.992112	-0.390122	6.96552	-3.9809	0.000836429	0.0334123
ATRX	X	60.5545	60.7961	-	4.3009	4.99261	-0.691706	-1.01377	-0.369644	4.68372	-3.72446	0.00136025	0.0371711
LRCH3	19	36.4124	36.5264	+	4.40006	5.09248	-0.692415	-0.993873	-0.390958	4.79646	-3.98412	0.000831567	0.0334123
BPTF	11	14.6077	14.7508	+	3.87886	4.57207	-0.693203	-0.994431	-0.391975	4.27043	-3.99282	0.000818186	0.0333473
LOC111767621	13	4.2863	4.30096	+	2.704	3.40067	-0.696674	-0.987999	-0.405349	3.03516	-4.15433	0.000605008	0.0303698
AASS	4	78.4522	78.5074	-	4.46479	5.16191	-0.69712	-0.986156	-0.408085	4.86367	-4.19058	0.000565571	0.029006
MDN1	10	43.0328	43.1928	-	4.0751	4.77644	-0.701346	-0.945867	-0.456824	4.44432	-4.99086	0.000133131	0.0226292
PRRC2C	5	7.56634	7.66091	+	5.72698	6.43121	-0.704228	-0.995948	-0.412508	6.13557	-4.20475	0.000551524	0.0289636
CDK12	11	22.8557	22.9613	-	4.23488	4.9416	-0.706713	-1.04955	-0.363881	4.59666	-3.59356	0.00175318	0.0416119
OTUD4	2	87.5649	87.6091	+	5.67578	6.38421	-0.708434	-0.981558	-0.43531	6.01745	-4.52438	0.000306669	0.0268165
ZC3H13	17	24.5	24.5979	+	4.4115	5.12317	-0.711671	-0.992035	-0.431308	4.81969	-4.43254	0.000362779	0.0272413
CCDC186	1	17.7646	17.8194	+	3.40448	4.11671	-0.712229	-1.03109	-0.393373	3.83761	-3.90122	0.00097597	0.0341703
ZNF445	16	43.5369	43.5681	+	3.53634	4.24928	-0.712937	-1.01106	-0.414814	3.87254	-4.17768	0.00058086	0.0295111
ICK	20	51.7288	51.7873	-	4.88631	5.59928	-0.712963	-1.04536	-0.380561	5.29044	-3.74702	0.00130851	0.0370421
MYSM1	2	1.3963	1.43716	+	4.58383	5.29923	-0.715402	-1.04018	-0.39062	5.00889	-3.85119	0.00107371	0.0347
ZNF142	6	8.01526	8.03324	-	4.32432	5.04185	-0.717527	-1.04044	-0.39461	4.70735	-3.88767	0.00100236	0.0342077
LOC100053519	7	74.6089	74.6526	-	4.35905	5.07797	-0.718923	-1.05202	-0.385829	4.73949	-3.77796	0.00123503	0.0362693
TNFSF10	19	14.9811	14.9979	-	4.71918	5.43945	-0.720271	-1.04776	-0.392781	5.16922	-3.85152	0.00107406	0.0347
TNRC6A	13	24.0086	24.193	-	4.26846	4.99137	-0.722916	-1.05376	-0.392073	4.68938	-3.82978	0.00111992	0.0351537
TET2	2	120.027	120.145	-	4.00646	4.73117	-0.724707	-1.06599	-0.38342	4.37716	-3.72394	0.00137077	0.0371711
DUSP19	18	60.7612	60.7849	+	4.53658	5.26277	-0.726188	-0.988948	-0.463428	4.89949	-4.84906	0.000171561	0.0226292
SRRM2	13	41.1154	41.1337	+	8.31697	9.04438	-0.727409	-1.01755	-0.437264	8.74792	-4.4005	0.000385688	0.0272653
ATP8A1	3	87.3202	87.5413	+	4.3411	5.06926	-0.728161	-1.09877	-0.357548	4.66931	-3.44944	0.00232609	0.0465712
TBC1D16	11	2.89452	2.97704	+	4.0504	4.7792	-0.728802	-1.07579	-0.381818	4.38155	-3.68834	0.00146866	0.0387501
THAP2	6	87.1631	87.1754	+	1.55226	2.28403	-0.731769	-1.07645	-0.387083	1.94039	-3.73157	0.00135295	0.0371711
ZNF606	10	28.0691	28.0995	-	3.92025	4.65232	-0.732065	-1.00855	-0.455576	4.33821	-4.65429	0.000243276	0.0250168
ASH1L	5	38.9947	39.2048	+	5.17286	5.90495	-0.732089	-1.05999	-0.404192	5.57686	-3.92474	0.000937076	0.0337843
SMC6	15	78.3383	78.4186	+	3.02098	3.75361	-0.732627	-1.10434	-0.36091	3.41406	-3.46521	0.0022586	0.0461335
PHF21A	12	10.6671	10.8438	-	3.04494	3.77771	-0.732778	-1.09597	-0.369588	3.46015	-3.54746	0.00192695	0.0431796
KLHL28	1	182.268	182.306	-	3.03455	3.77637	-0.741824	-1.03346	-0.450189	3.47342	-4.485	0.000331209	0.0270998
BAZ2A	6	75.0561	75.0904	-	4.96587	5.70803	-0.742158	-1.02888	-0.455434	5.36914	-4.56433	0.000286703	0.026652
KRBA1	4	101.987	102.015	+	3.09823	3.84077	-0.742543	-1.07937	-0.405712	3.47052	-3.88782	0.00100704	0.0342077
DDX46	14	40.3761	40.4367	-	4.30427	5.04771	-0.743435	-1.13457	-0.352301	4.80401	-3.35299	0.00281503	0.049506
DMTF1	4	31.5284	31.5756	+	3.74116	4.48569	-0.744531	-1.11238	-0.376684	4.19611	-3.5717	0.00184395	0.0422873
LIMCH1	3	88.1286	88.4437	-	7.10774	7.85391	-0.746172	-1.0383	-0.454042	7.44971	-4.50962	0.000316896	0.0269465
SETD5	16	8.74445	8.82122	-	4.8061	5.55352	-0.747417	-1.04622	-0.448615	5.21322	-4.41794	0.000374789	0.0272653
AHNAK	12	26.2524	26.3911	-	9.47366	10.2241	-0.750401	-1.08843	-0.412368	9.8879	-3.92431	0.000941264	0.0338162
ARHGEF12	7	28.5689	28.7117	+	6.33349	7.08393	-0.750432	-1.0081	-0.492764	6.7261	-5.14854	0.000101784	0.0224046
ZNF512	15	69.7262	69.7575	-	3.09186	3.84244	-0.750579	-1.09044	-0.410714	3.486	-3.90429	0.000977675	0.0341703
MYO9A	1	122.33	122.623	+	3.74603	4.49737	-0.751338	-1.11144	-0.391236	4.19168	-3.68943	0.0014728	0.0387501
DIDO1	22	49.6928	49.7505	-	4.48968	5.24169	-0.752004	-1.05587	-0.448135	4.93215	-4.37694	0.000404424	0.0274701
SLC26A2	14	27.2926	27.3156	-	3.57561	4.32828	-0.752664	-1.10629	-0.399042	4.00072	-3.76517	0.0012745	0.0365256
ITPR3	20	34.8564	34.9262	+	3.37748	4.13457	-0.75709	-1.1078	-0.406384	3.77109	-3.82378	0.00114079	0.0355543
NEURL1B	14	7.97369	8.01687	-	3.24648	4.00401	-0.757526	-1.12197	-0.393083	3.66888	-3.68225	0.00149529	0.0390315
WDR19	3	90.1374	90.1555	+	2.37073	3.12832	-0.757591	-1.07409	-0.441097	2.7659	-4.24055	0.000520893	0.0287078
MACF1	2	18.5576	18.8812	-	5.52153	6.28182	-0.760286	-1.08362	-0.436954	5.9813	-4.16891	0.000595496	0.0301045
PHF7	16	36.8078	36.824	-	2.30599	3.06805	-0.762066	-1.16467	-0.359458	2.7071	-3.3576	0.00280315	0.049506
MPDZ	23	32.9895	33.1446	-	4.88166	5.6447	-0.76304	-1.06987	-0.456213	5.28015	-4.4126	0.000379503	0.0272653
GFM1	19	2.31888	2.32875	+	4.3691	5.13607	-0.766974	-1.11616	-0.417787	4.77523	-3.90169	0.000985836	0.0342077
KIAA1109	2	106.08	106.274	-	5.33193	6.10228	-0.770352	-1.05954	-0.481161	5.74409	-4.7364	0.000211161	0.0241047
SEMA6A	14	55.468	55.5949	+	3.63741	4.40825	-0.770835	-1.10926	-0.432406	4.07543	-4.0504	0.000745019	0.0324414
FZD6	9	50.3576	50.384	+	3.20404	3.97769	-0.773645	-1.17301	-0.374278	3.61463	-3.44759	0.00236041	0.046795
GIPC3	7	2.56366	2.57253	+	4.05495	4.83147	-0.776513	-1.1566	-0.396427	4.50489	-3.63881	0.00163245	0.0405783
ADAMTS10	7	54.8394	54.8605	+	3.38672	4.16528	-0.778555	-1.1245	-0.432611	3.76912	-4.01071	0.000804075	0.0331828
LMO7	17	48.5994	48.7889	+	6.84815	7.63329	-0.785136	-1.20135	-0.368925	7.22874	-3.36783	0.00276425	0.049404
PHC3	19	12.8852	12.9617	-	3.80515	4.59493	-0.789784	-1.16389	-0.415675	4.26442	-3.77373	0.00126408	0.0365256
LUC7L3	11	26.4237	26.4539	+	5.76498	6.55686	-0.791883	-1.07962	-0.504142	6.25287	-4.92224	0.000152208	0.0226292
EPM2AIP1	16	49.696	49.7041	+	3.79289	4.58554	-0.79265	-1.13865	-0.446652	4.27093	-4.09826	0.000683952	0.031637
RNPC3	5	59.9153	59.9789	-	5.06741	5.86563	-0.798213	-1.08587	-0.510559	5.48022	-4.97136	0.000139715	0.0226292
DOCK9	17	67.9072	68.1783	-	4.57549	5.37402	-0.798531	-1.19179	-0.405272	5.05246	-3.6381	0.00164315	0.0406622
DST	20	54.6513	55.0906	-	8.07882	8.87815	-0.799337	-1.07955	-0.519128	8.53514	-5.11213	0.000109213	0.0224046
HERC1	1	129.589	129.793	+	5.73962	6.53922	-0.799606	-1.12003	-0.479179	6.12783	-4.4723	0.000342404	0.0271964
LNX2	17	7.34923	7.42722	-	3.35864	4.16194	-0.803304	-1.20124	-0.405367	3.77877	-3.6213	0.00169914	0.0411848
ZKSCAN8	20	27.5123	27.5526	+	4.37962	5.18742	-0.807798	-1.14872	-0.466872	4.82597	-4.2554	0.000511572	0.0285809
F8	X	127.37	127.513	-	3.40048	4.21385	-0.81337	-1.24634	-0.380404	3.84859	-3.37864	0.00272666	0.0491666
PPIG	18	49.191	49.2354	+	3.66744	4.48095	-0.813505	-1.14221	-0.484798	4.17364	-4.45116	0.00035683	0.0272413
TAF9B	X	61.099	61.1222	-	1.72634	2.54083	-0.814487	-1.22825	-0.400729	2.17033	-3.54133	0.00198842	0.0437051
KIAA0895	4	66.0406	66.1056	-	2.16991	2.98567	-0.815764	-1.22966	-0.40187	2.5734	-3.54684	0.00196793	0.0435932
KIAA0100	11	42.873	42.9061	-	5.08643	5.90529	-0.818865	-1.12044	-0.517287	5.51275	-4.89004	0.000161852	0.0226292
PKD2	3	51.1638	51.2199	-	2.3824	3.20523	-0.822823	-1.23405	-0.411593	2.84743	-3.60698	0.00175502	0.0416119
NMRK2	7	2.78249	2.79364	-	6.05868	6.89033	-0.831647	-1.18014	-0.48315	6.46913	-4.31106	0.000463549	0.0282422
KMT2C	4	103.681	103.95	-	5.66322	6.49817	-0.83495	-1.14504	-0.524858	6.12677	-4.86806	0.000168755	0.0226292
RYR1	10	9.63356	9.74271	+	10.6247	11.4603	-0.835516	-1.17789	-0.493142	10.9858	-4.41262	0.000384602	0.0272653
TRIM11	14	94.0091	94.0292	+	3.23828	4.07389	-0.835611	-1.10804	-0.56318	3.7037	-5.54627	5.22661e-05	0.0206705
RHOBTB2	2	52.0345	52.0651	+	4.28598	5.12274	-0.836763	-1.26577	-0.407757	4.65694	-3.52784	0.00205247	0.0441166
LOC102150103	26	0.938293	0.971048	-	4.62983	5.46922	-0.839389	-1.18663	-0.492144	5.09985	-4.37487	0.000412612	0.0275496
GCNA	X	56.4161	56.4786	+	7.30772	8.14886	-0.841145	-1.19272	-0.489572	7.80996	-4.33182	0.000446916	0.028118
ZFC3H1	6	87.1123	87.1633	-	3.90067	4.7435	-0.842832	-1.16177	-0.523892	4.39626	-4.78649	0.000195439	0.0233482
LAMA5	22	49.1806	49.2324	-	5.07251	5.91657	-0.844063	-1.24664	-0.441483	5.54675	-3.79866	0.00122027	0.0360974
LOC106783214	5	48.5227	48.556	-	3.61975	4.46389	-0.844142	-1.22401	-0.464279	3.99878	-4.02629	0.00079168	0.0331545
LOC106782931	31	16.9095	16.9649	-	1.78768	2.63423	-0.846548	-1.29028	-0.402822	2.29727	-3.45854	0.00235411	0.0467355
FILIP1	10	30.5827	30.7782	-	5.40359	6.25061	-0.847026	-1.11993	-0.574122	5.90952	-5.62718	4.57251e-05	0.0206705
FBXL20	11	22.9928	23.1015	+	4.19392	5.04513	-0.851208	-1.28447	-0.417945	4.69499	-3.56535	0.00191557	0.0431796
SPEN	2	37.2666	37.347	-	5.1835	6.0404	-0.856905	-1.21616	-0.497647	5.65469	-4.3341	0.000446445	0.028118
POU2F1	5	3.87601	4.05084	+	2.56617	3.42405	-0.857877	-1.25263	-0.463126	3.07082	-3.94974	0.000917899	0.0337134
LOC111775724	11	49.8081	49.8181	+	1.74532	2.60345	-0.858137	-1.28253	-0.433743	2.18679	-3.67519	0.00155198	0.0396538
PNN	1	177.117	177.124	+	4.46416	5.32615	-0.861995	-1.14784	-0.576154	4.96951	-5.48584	5.81003e-05	0.0206705
CNTRL	25	25.2546	25.3344	+	2.30281	3.16655	-0.863739	-1.30141	-0.426067	2.83763	-3.59139	0.00182711	0.0422873
MED13	11	34.3702	34.518	+	4.49939	5.36521	-0.865818	-1.2792	-0.452441	4.98612	-3.81335	0.0011925	0.0358384
SRSF5	24	15.7277	15.7327	+	6.0178	6.88597	-0.868167	-1.19842	-0.537914	6.53506	-4.78856	0.000195609	0.0233482
ZFHX3	3	21.3518	21.9316	+	2.54159	3.41032	-0.868725	-1.22007	-0.517378	2.96471	-4.50451	0.000327058	0.0269688
MRVI1	7	81.8525	81.9741	-	1.90563	2.77582	-0.870194	-1.29677	-0.443613	2.40553	-3.71752	0.00143469	0.0382023
TMC7	13	28.9318	28.987	+	3.23051	4.10634	-0.875835	-1.3442	-0.407472	3.693	-3.41195	0.00259775	0.0483195
LOC106781558	13	31.8242	31.8506	-	5.30151	6.17925	-0.877744	-1.17937	-0.576118	5.7288	-5.31176	7.83327e-05	0.0213231
PTCH1	23	1.68805	1.75755	+	2.36131	3.24005	-0.878735	-1.32452	-0.432954	2.88044	-3.59887	0.00180765	0.0422873
KIDINS220	15	85.735	85.8525	+	6.54064	7.42086	-0.880213	-1.25205	-0.508378	7.06212	-4.32318	0.000457738	0.0282422
RNF214	7	25.7615	25.8021	+	3.20604	4.08794	-0.881903	-1.24715	-0.516657	3.69273	-4.41119	0.00038918	0.0272653
STRBP	25	27.761	27.8967	-	5.56804	6.4503	-0.882258	-1.22906	-0.535459	6.01743	-4.64804	0.000252557	0.0250168
DPP8	1	128.144	128.207	+	6.76291	7.6519	-0.888996	-1.26524	-0.512751	7.11575	-4.32303	0.000458701	0.0282422
LOC111775726	11	50.3464	50.3836	-	2.80988	3.70772	-0.89784	-1.36396	-0.431716	3.33709	-3.53052	0.00207398	0.0444134
HIVEP2	31	22.8402	23.0273	+	5.62969	6.52945	-0.899764	-1.28436	-0.515168	6.10075	-4.28976	0.000489021	0.0283674
ACVR2B	16	48.3801	48.42	-	4.2245	5.12897	-0.904469	-1.24624	-0.562694	4.64999	-4.85702	0.000174268	0.0226292
ANK3	1	49.9143	50.4183	-	5.3523	6.25765	-0.905353	-1.17337	-0.637332	5.80348	-6.20071	1.81406e-05	0.0206705
PHACTR4	2	27.6096	27.7135	-	5.06117	5.96764	-0.906469	-1.27791	-0.535029	5.55301	-4.48077	0.00034417	0.0271964
LOC102150579	12	9.38514	9.39736	-	2.57821	3.48481	-0.906597	-1.28196	-0.531233	3.07203	-4.43467	0.000374597	0.0272653
ANKRD52	6	74.8093	74.8267	-	4.80017	5.70854	-0.908369	-1.18199	-0.63475	5.30413	-6.09771	2.13871e-05	0.0206705
ARID4B	1	76.9903	77.1404	+	3.40944	4.31866	-0.909225	-1.28955	-0.528903	3.96631	-4.39181	0.000405599	0.0274701
ZBTB26	25	27.5832	27.5963	-	1.74551	2.66039	-0.914883	-1.33741	-0.492351	2.28215	-3.98207	0.000874552	0.0334123
EEA1	28	19.3056	19.494	-	4.67986	5.59699	-0.917132	-1.25224	-0.582021	5.22516	-5.03539	0.000127414	0.0226292
VPS13C	1	131.175	131.346	+	5.75303	6.67291	-0.919873	-1.21925	-0.620492	6.25575	-5.65617	4.40716e-05	0.0206705
ARHGAP26	14	33.2885	33.7132	-	4.5389	5.46121	-0.922313	-1.3685	-0.476127	5.03884	-3.807	0.00122346	0.0360974
MIR145	14	27.7412	27.7624	-	3.7223	4.64701	-0.924714	-1.40384	-0.445584	4.1561	-3.55608	0.00198721	0.0437051
NEB	18	33.6483	33.8625	-	12.1801	13.1073	-0.927222	-1.30961	-0.544838	12.6197	-4.46999	0.00035254	0.0272413
TRIM66	7	80.1995	80.2586	-	3.43513	4.36251	-0.927385	-1.36056	-0.494215	3.89948	-3.94673	0.000937989	0.0337843
DDX17	28	36.6527	36.6724	-	7.50499	8.43873	-0.933743	-1.26743	-0.60006	8.05548	-5.16469	0.000101958	0.0224046
TINAGL1	2	25.088	25.0949	+	1.88288	2.81745	-0.934567	-1.43125	-0.437881	2.39793	-3.47333	0.00234066	0.0466648
LOC111774142	1	58.6955	58.702	+	0.801635	1.7373	-0.935665	-1.4466	-0.424726	1.34512	-3.38109	0.002804	0.049506
PDZD2	21	33.1779	33.5232	-	4.04074	4.97674	-0.935996	-1.27888	-0.593107	4.56736	-5.04025	0.000126769	0.0226292
SLC25A27	20	46.1076	46.1377	+	1.5385	2.47906	-0.940556	-1.37561	-0.505503	2.06628	-3.99518	0.000858114	0.0334123
RUNX1T1	9	40.3279	40.4743	-	1.53291	2.47448	-0.941568	-1.37453	-0.5086	2.08021	-4.01948	0.00081967	0.0333473
LOC111774958	9	30.1654	30.1773	+	7.50436	8.4505	-0.946141	-1.46504	-0.427239	8.09153	-3.3729	0.00285744	0.0498731
DSEL	8	86.7433	86.7716	-	1.40541	2.35677	-0.951369	-1.46946	-0.433279	1.93307	-3.40002	0.00271335	0.049077
ATP2B4	5	0.364906	0.478913	+	4.13998	5.09653	-0.956545	-1.45624	-0.456848	4.65691	-3.54759	0.00203694	0.0441166
PIK3C2B	5	1.00803	1.06937	-	4.6888	5.64801	-0.959208	-1.37582	-0.542599	5.13517	-4.26895	0.000514881	0.0285809
PNISR	10	51.6733	51.6972	-	5.94409	6.91748	-0.973391	-1.36919	-0.577594	6.55436	-4.57099	0.000295843	0.026652
LOC111769935	22	0.576721	0.595402	+	1.96562	2.93936	-0.973741	-1.46311	-0.484371	2.45082	-3.69851	0.00152676	0.0392219
Novel Transcript	4	48.4195	48.4352	+	2.32967	3.30575	-0.976083	-1.50223	-0.449935	2.89218	-3.44962	0.00247863	0.0480138
ATP1A2	5	33.795	33.821	-	8.07217	9.04896	-0.97679	-1.45099	-0.502588	8.66063	-3.83073	0.00118451	0.0357499
RNF111	1	133.779	133.848	-	0.986841	1.9666	-0.979762	-1.46835	-0.491174	1.51336	-3.73111	0.00143579	0.0382023
KCNN3	5	39.5733	39.7414	+	5.98463	6.96766	-0.983028	-1.44656	-0.519496	6.58753	-3.94804	0.000947955	0.0338846
BAZ2B	18	40.0829	40.4779	-	3.27203	4.26287	-0.990842	-1.49532	-0.486359	3.88525	-3.66109	0.00164845	0.0407022
LOC100057188	X	112.028	112.099	+	2.86587	3.87098	-1.00511	-1.51207	-0.498153	3.41854	-3.70412	0.00152214	0.0392219
LOC100067882	13	6.70574	6.74805	+	1.43375	2.44192	-1.00818	-1.44685	-0.569503	1.915	-4.29585	0.000495001	0.0283674
PCM1	27	20.9795	21.1605	+	5.02337	6.03229	-1.00893	-1.53084	-0.487014	5.58319	-3.61381	0.00181503	0.0422873
LOC102147830	2	76.2202	76.2446	-	3.15756	4.16991	-1.01235	-1.46441	-0.560288	3.68772	-4.18859	0.00060551	0.0303698
POU5F1	20	30.9982	31.0142	-	-0.0012075	1.01306	-1.01427	-1.51139	-0.517143	0.562882	-3.81727	0.00122662	0.0360974
LOC106782472	23	50.3969	50.5313	+	2.72051	3.73673	-1.01623	-1.48826	-0.544193	3.29045	-4.02915	0.000818821	0.0333473
LOC100054114	20	31.4467	31.4581	-	0.853145	1.87339	-1.02025	-1.47181	-0.568681	1.38212	-4.23105	0.000560177	0.029006
APAF1	28	24.1197	24.1887	+	3.77946	4.8079	-1.02843	-1.52022	-0.536648	4.45416	-3.92105	0.00100883	0.0342077
STXBP1	25	31.6395	31.7042	+	5.10438	6.13766	-1.03328	-1.5606	-0.505966	5.69401	-3.67676	0.00161625	0.0403643
LOC106781621	14	78.3548	78.3777	-	-0.285002	0.750449	-1.03545	-1.58673	-0.484174	0.295514	-3.52546	0.0021705	0.0453688
EFCC1	16	3.11491	3.15702	-	1.49636	2.53315	-1.03679	-1.52638	-0.547195	2.09784	-3.97554	0.000911022	0.0337134
PRR14L	8	7.50498	7.56843	+	3.96171	5.00471	-1.043	-1.46011	-0.625898	4.56783	-4.69869	0.000237993	0.0250168
PPFIBP2	7	79.0454	79.1892	+	4.90573	5.95511	-1.04938	-1.34577	-0.752988	5.47168	-6.65891	9.0963e-06	0.0206705
MTMR12	21	33.0019	33.0862	+	1.85799	2.90792	-1.04992	-1.57997	-0.519875	2.4716	-3.72574	0.00147611	0.0387621
RNF144B	20	17.6183	17.7911	+	5.11764	6.17532	-1.05768	-1.44805	-0.667302	5.67327	-5.10178	0.000116475	0.0226292
Novel Transcript	19	3.18931	3.25453	-	1.43524	2.49464	-1.05941	-1.60244	-0.516369	2.11983	-3.67443	0.00163413	0.0405783
CDK6	4	36.3691	36.6038	-	1.89123	2.95255	-1.06131	-1.50608	-0.61655	2.50566	-4.4956	0.000346001	0.0271964
Novel Transcript	1	156.231	156.238	-	0.402596	1.46697	-1.06438	-1.6552	-0.473552	0.995659	-3.39545	0.00282118	0.049506
LOC100058028	8	40.5212	40.5389	-	2.07583	3.14632	-1.07049	-1.55947	-0.581506	2.72326	-4.12968	0.00068549	0.031637
ARPP21	16	50.6454	50.7983	-	5.18991	6.26094	-1.07104	-1.61902	-0.523053	5.68437	-3.68721	0.00159875	0.0402675
ZNF605	8	32.4088	32.4792	-	3.56234	4.63649	-1.07415	-1.43302	-0.71527	4.17355	-5.6489	4.58275e-05	0.0206705
TMEM131L	2	80.3767	80.5281	-	4.22269	5.29766	-1.07496	-1.5904	-0.55952	4.85739	-3.93647	0.000990393	0.0342077
NIN	1	186.848	186.941	-	3.11307	4.18859	-1.07551	-1.65362	-0.4974	3.80634	-3.5118	0.0022522	0.0460693
KIF5A	6	76.056	76.0844	+	0.418302	1.49857	-1.08027	-1.49915	-0.661386	0.983448	-4.87131	0.000175854	0.0226292
Novel Transcript	20	44.0093	44.0147	-	1.0538	2.14077	-1.08697	-1.6039	-0.570049	1.70365	-3.97547	0.000921933	0.0337134
NIPSNAP2	13	19.1187	19.1216	+	-1.02225	0.0662647	-1.08851	-1.61079	-0.566232	-0.474965	-3.94108	0.000984845	0.0342077
SHANK3	28	47.2646	47.3182	+	6.39641	7.49585	-1.09944	-1.43835	-0.760533	7.01871	-6.14328	2.05202e-05	0.0206705
LOC102149977	10	8.54004	8.55765	-	0.81935	1.92693	-1.10758	-1.65436	-0.560798	1.51927	-3.83997	0.00120094	0.0360045
LOC100062286	10	8.4898	8.58778	+	2.42793	3.53904	-1.11111	-1.57618	-0.64603	3.0629	-4.53098	0.000327703	0.0269688
Novel Transcript	13	25.969	25.9736	-	-0.758092	0.359235	-1.11733	-1.68741	-0.547248	-0.152616	-3.72004	0.00151732	0.0391927
COBLL1	18	44.8867	45.0363	-	1.14568	2.26569	-1.12001	-1.66781	-0.572213	1.73577	-3.88195	0.00111115	0.0351078
ENOSF1	8	44.2249	44.2527	-	3.55371	4.67482	-1.12111	-1.61244	-0.629789	4.17495	-4.333	0.000473555	0.0283674
LOC100064109	9	85.6215	85.6395	-	2.5082	3.6339	-1.1257	-1.54588	-0.705525	3.13336	-5.09034	0.000120434	0.0226292
Novel Transcript	15	47.1307	47.1482	-	1.86637	2.99916	-1.13279	-1.74231	-0.523263	2.47804	-3.53419	0.00218698	0.0455423
Novel Transcript	10	27.8905	27.8963	+	-0.0283201	1.11612	-1.14444	-1.63436	-0.654517	0.639108	-4.44847	0.000384206	0.0272653
MIR545	X	58.5412	58.6262	-	4.30813	5.46055	-1.15242	-1.62969	-0.675153	4.99647	-4.6026	0.000289974	0.026652
LOC111773819	6	0.436495	0.452868	+	1.8888	3.04347	-1.15468	-1.65101	-0.658344	2.58636	-4.43564	0.000394296	0.0273591
LOC102150010	X	58.3477	58.3789	-	7.11573	8.27422	-1.15849	-1.71932	-0.597666	7.86286	-3.94028	0.00100261	0.0342077
FAT4	2	103.453	103.611	-	2.33421	3.49458	-1.16037	-1.6934	-0.627338	2.98665	-4.15336	0.00066901	0.0314613
SRCIN1	11	23.5524	23.6213	+	1.55452	2.73065	-1.17614	-1.6817	-0.670578	2.10521	-4.44657	0.000388198	0.0272653
ATP7B	17	19.1347	19.246	+	1.64648	2.82292	-1.17644	-1.75917	-0.593708	2.26982	-3.85882	0.00117712	0.0356029
PEBP4	2	51.9901	51.9986	+	3.90339	5.08698	-1.18358	-1.82475	-0.542417	4.51461	-3.53125	0.00222723	0.0458233
KMT2A	7	26.8231	26.9082	+	3.64191	4.83657	-1.19466	-1.68639	-0.702921	4.31163	-4.65308	0.000266836	0.0258703
LOC102147644	6	86.0931	86.1107	-	1.31757	2.52759	-1.21001	-1.84406	-0.575963	1.99603	-3.6611	0.00173945	0.0414511
LOC102149862	25	3.84555	3.85961	+	-0.0719204	1.16538	-1.2373	-1.83263	-0.641971	0.680729	-3.99843	0.000913385	0.0337134
BRWD3	X	64.1844	64.3023	-	0.853985	2.0954	-1.24142	-1.87322	-0.60962	1.61724	-3.78174	0.00138651	0.0374543
ACOT11	2	4.98375	5.03653	-	2.02597	3.27326	-1.24728	-1.71678	-0.777789	2.69526	-5.11612	0.000117911	0.0226292
LOC106782070	1	28.8829	28.8921	-	3.01201	4.26469	-1.25268	-1.81316	-0.692196	3.64737	-4.30641	0.000512117	0.0285809
LOC102150161	1	69.0028	69.0308	-	0.397653	1.67248	-1.27482	-1.93897	-0.610676	1.03123	-3.7064	0.00161685	0.0403643
Novel Transcript	15	0.99698	1.00006	-	-1.64307	-0.359047	-1.28402	-1.9314	-0.636653	-0.922686	-3.83322	0.0012674	0.0365256
SH3TC2	14	28.0558	28.1275	+	4.39066	5.68013	-1.28947	-1.77678	-0.802165	5.10646	-5.11648	0.000118816	0.0226292
SCN8A	6	69.7282	69.9045	+	2.64643	3.9403	-1.29386	-1.89894	-0.688786	3.36975	-4.13635	0.000711491	0.0318707
LOC100072916	11	50.3792	50.3813	-	-1.31349	-0.0195779	-1.29391	-2.02584	-0.56198	-0.506541	-3.4196	0.0028471	0.0498154
LOC102147527	5	24.4309	24.4468	+	1.76436	3.06479	-1.30043	-1.97348	-0.627369	2.40776	-3.73967	0.00152446	0.0392219
SCML2	X	14.2254	14.3179	-	-1.43987	-0.134123	-1.30575	-1.92143	-0.690066	-0.785518	-4.10688	0.000754289	0.0325517
PEX5	6	35.6456	35.6599	-	1.63808	2.94758	-1.3095	-2.00594	-0.613053	2.39082	-3.64228	0.00184624	0.0422873
TET1	1	57.3316	57.4614	+	1.00532	2.32029	-1.31497	-2.00111	-0.62883	1.73935	-3.71424	0.00160683	0.0403643
Novel Transcript	9	48.5545	48.5562	-	-2.193	-0.876658	-1.31634	-1.96851	-0.664176	-1.53943	-3.91229	0.00109619	0.0350791
LOC106781718	15	3.44095	3.44284	+	1.2662	2.60036	-1.33416	-1.93879	-0.729523	1.97824	-4.28362	0.000543739	0.0288944
LOC100069406	13	40.6	40.6424	+	-1.41276	-0.0575133	-1.35525	-2.03423	-0.676275	-0.645397	-3.88184	0.00117213	0.0355543
Novel Transcript	5	43.2357	43.2467	-	-0.244544	1.1217	-1.36624	-2.03017	-0.702315	0.575468	-4.00565	0.000926492	0.0337134
CBR4	2	66.5875	66.588	-	0.243102	1.61714	-1.37404	-1.9535	-0.794578	0.950006	-4.61867	0.000294758	0.026652
LOC100054490	7	76.7251	76.7443	+	1.99991	3.38081	-1.38091	-2.04734	-0.714467	2.78942	-4.03819	0.000873376	0.0334123
TP73	2	46.5945	46.6087	+	1.55138	2.94473	-1.39335	-1.99266	-0.794038	2.36769	-4.53544	0.000344713	0.0271964
Novel Transcript	21	29.21	29.2161	+	0.767023	2.16764	-1.40062	-1.96589	-0.835352	1.57564	-4.83641	0.000199659	0.0233482
Novel Transcript	31	15.6851	15.6947	-	0.875883	2.28112	-1.40523	-2.08912	-0.721353	1.69902	-4.01219	0.000922469	0.0337134
ASB1	X	43.2387	43.2409	+	0.0770818	1.48712	-1.41003	-2.05457	-0.765493	0.863029	-4.27319	0.000563197	0.029006
TMEM26	1	51.1395	51.179	-	2.71142	4.13285	-1.42143	-2.08216	-0.760705	3.42384	-4.20584	0.000640766	0.0311663
LOC111770654	25	32.622	32.6423	+	-0.517843	0.911615	-1.42946	-2.14649	-0.712428	0.284153	-3.89982	0.00115002	0.0355543
Novel Transcript	4	82.7347	82.7395	-	-1.29329	0.161894	-1.45519	-2.26724	-0.643134	-0.39366	-3.51206	0.00245863	0.0479366
LOC111770682	25	2.70028	2.70365	-	0.467314	1.93582	-1.46851	-2.06937	-0.86765	1.36353	-4.79449	0.000218144	0.0246512
CDON	7	35.981	36.0751	-	1.90585	3.37447	-1.46862	-2.06391	-0.873334	2.57009	-4.83977	0.000201063	0.0233482
TLR3	27	24.2384	24.2554	-	-0.860594	0.608976	-1.46957	-2.29743	-0.641709	0.0494997	-3.4826	0.00261302	0.0484127
LOC102151014	29	22.4921	22.5062	-	0.428326	1.90501	-1.47668	-2.24596	-0.707403	1.23106	-3.76781	0.00149854	0.0390315
LOC102149079	18	78.3964	78.4043	-	0.210253	1.69523	-1.48498	-2.18482	-0.785145	1.07782	-4.16735	0.000697881	0.0316619
LOC102149234	1	33.6267	33.6295	+	-1.39105	0.0998093	-1.49086	-2.19315	-0.788567	-0.601905	-4.1709	0.000694006	0.031637
TRO	X	43.5941	43.6059	+	0.0546914	1.55961	-1.50492	-2.30879	-0.701046	0.756696	-3.6817	0.00178179	0.0419654
Novel Transcript	1	28.8644	28.8824	-	0.89623	2.40932	-1.51309	-2.32515	-0.701034	1.54103	-3.66637	0.00183883	0.0422873
Novel Transcript	7	27.63	27.6417	+	0.715057	2.24302	-1.52796	-2.20713	-0.848796	1.65572	-4.43115	0.000429106	0.0278187
Novel Transcript	X	47.8375	47.8432	-	-0.591807	0.947933	-1.53974	-2.24282	-0.83666	0.394972	-4.31669	0.000532409	0.0287643
LOC102151118	23	6.79201	6.83968	+	-0.14945	1.39117	-1.54062	-2.22176	-0.859473	0.833108	-4.4585	0.000408851	0.0275496
Novel Transcript	X	98.2239	98.2323	+	0.267326	1.80844	-1.54111	-2.30758	-0.774652	1.22484	-3.96361	0.00104019	0.0344016
LOC100629999	8	1.31748	1.37191	+	-1.22889	0.318941	-1.54783	-2.4024	-0.693267	-0.337675	-3.57198	0.00222675	0.0458233
LOC102147888	1	102.885	102.989	-	0.088242	1.64486	-1.55662	-2.36056	-0.752684	1.06845	-3.8206	0.00137427	0.0371946
LOC100066230	7	49.5522	49.6499	+	-1.16296	0.406686	-1.56965	-2.42907	-0.710229	-0.306488	-3.60675	0.00208888	0.0445974
LOC106781750	15	58.6181	58.6356	-	-1.17139	0.398275	-1.56967	-2.17121	-0.968126	-0.252359	-5.15302	0.000117465	0.0226292
LSM11	14	20.6914	20.7066	-	2.19442	3.77526	-1.58085	-2.20753	-0.954165	3.04984	-4.98491	0.000158352	0.0226292
LOC111775610	1	115.288	115.297	+	0.212071	1.82859	-1.61652	-2.53107	-0.70197	0.995186	-3.50025	0.00259715	0.0483195
LOC111770592	25	27.7744	27.7754	-	-0.947789	0.678968	-1.62676	-2.49535	-0.758164	-0.0359013	-3.71097	0.00172266	0.0414313
Novel Transcript	20	20.913	20.9225	+	0.273386	1.90645	-1.63306	-2.42754	-0.838581	1.1257	-4.07432	0.000856309	0.0334123
KIAA1614	5	15.4926	15.5309	+	-0.552674	1.1261	-1.67877	-2.39401	-0.963526	0.41143	-4.664	0.000287208	0.026652
KLHL4	X	70.3962	70.6021	+	-0.354456	1.32694	-1.6814	-2.3442	-1.01859	0.574894	-5.04157	0.00014575	0.0226292
STARD9	1	147.631	147.76	-	3.2182	4.91153	-1.69333	-2.57377	-0.812898	4.16315	-3.82471	0.00139794	0.0374771
LOC111772432	2	34.8168	34.8207	+	-0.91652	0.782	-1.69852	-2.44366	-0.95338	0.0573791	-4.53423	0.000365655	0.0272413
LOC106783298	6	75.3037	75.3452	-	0.820761	2.5201	-1.69933	-2.44424	-0.954428	1.75439	-4.53803	0.000363158	0.0272413
RNF213	11	2.6118	2.72738	-	2.15323	3.87659	-1.72336	-2.63247	-0.814243	3.26877	-3.77555	0.00154573	0.0395656
MIR30C-2	20	63.8668	63.8692	-	-1.78483	-0.0541472	-1.73069	-2.68718	-0.774188	-0.798975	-3.60509	0.00215762	0.0453623
IFI44L	5	81.2405	81.2615	-	-1.30251	0.447402	-1.74991	-2.74563	-0.75419	-0.115722	-3.50487	0.00263509	0.0485674
FGD6	28	21.2663	21.3771	-	2.32545	4.20747	-1.88202	-2.82079	-0.943249	3.29215	-4.02208	0.000986531	0.0342077
Novel Transcript	11	5.64822	5.65879	+	-0.304612	1.58937	-1.89398	-2.62096	-1.167	0.710477	-5.22945	0.000108447	0.0224046
Novel Transcript	14	50.2128	50.217	+	-1.78011	0.116243	-1.89635	-2.89476	-0.897949	-0.706407	-3.81292	0.00147874	0.0387621
Novel Transcript	11	44.9514	44.9526	-	-0.496866	1.43912	-1.93599	-3.02317	-0.848801	0.631926	-3.58045	0.00233971	0.0466648
TCF25	3	36.9745	36.9788	-	-1.81057	0.143417	-1.95398	-2.98588	-0.922081	-0.69383	-3.81001	0.00150004	0.0390315
LOC111767526	13	25.8884	25.9569	-	-0.240907	1.82323	-2.06414	-3.01076	-1.11751	1.00402	-4.40511	0.000491719	0.0283674
LOC106783069	4	58.3263	58.3333	-	-1.20663	1.01299	-2.21961	-3.01849	-1.42074	0.00946478	-5.64106	5.61178e-05	0.0206705
LOC111775181	10	5.56526	5.57637	+	5.4147	7.78672	-2.37202	-3.09391	-1.65013	6.66342	-6.69961	1.04818e-05	0.0206705
MYO7A	7	69.3087	69.3911	-	-1.00516	1.52115	-2.52631	-3.63661	-1.416	0.502904	-4.65665	0.000327283	0.0269688
BAX	10	19.1892	19.19	-	-1.4506	1.3715	-2.82211	-3.91455	-1.72966	0.071391	-5.31883	0.000103932	0.0224046
LOC106781741	15	52.0664	52.117	-	-1.09193	2.1298	-3.22173	-4.53925	-1.90421	0.73359	-5.06667	0.000167074	0.0226292
1Annotated gene transcript name. Transcripts without an annotation are identified as 'Novel Transcript'.
2Start position of transcript in mega bases (Mb) using EquCab3.0.
3End position of transcript in Mb using EquCab3.0.
4Stand of origin for mRNA transcript.
5Mean expression of gene in RER-susceptible horses; representated as log2 count per million.
6Mean expression of gene in controls; representated as log2 count per million.
7Log2 fold change difference in RER-susceptible compared to controls.
8Left (lower) confidence interval of log2 fold change.
9Left (upper) confidence interval of log2 fold change.
10Average expression of gene in log2 counts per million.
11T statistic for differencial expression analysis.
12Adjusted p-values determined with Benjamini-Hochberg false discovery rate (FDR ≤ 0.05).
