# Supplementary material for: Pathways of calcium regulation, electron transport, and mitochondrial protein translation are molecular signatures of susceptibility to recurrent exertional rhabdomyolysis in Thoroughbred racehorses
Source: PLoS One. 2021 Feb 10;16(2):e0244556. doi: 10.1371/journal.pone.0244556 (PMC7875397; doi:10.1371/journal.pone.0244556)
Supplement: S5 Table — Additional information on enriched GO terms and KEGG pathways including, descriptions, gene and background ratios, test statistics and enriched genes are provided. (XLSX) [file pone.0244556.s005.xlsx]

## Sheet: Sheet1
S Table 4: Transcriptomics GO and Pathway Enrichment
GO ID	Gene Ontology	Category1	Direction2	Description	Gene Ratio	Bg. Ratio3	P-Value	Adj. P-Value4	Enriched Gene IDs
GO:0008137	Molecular Function	Mitochondrial elecron transfer chain	Up-regulated	NADH dehydrogenase (ubiquinone) activity	16/379	31/10254	1.6086e-15	1.61199e-13	NDUFA7/NDUFS7/NDUFB5/NDUFB2/NDUFB10/NDUFS8/NDUFA3/NDUFS3/NDUFB9/NDUFV2/NDUFS5/NDUFV3/NDUFA9/NDUFA6/NDUFB6/NDUFB1
GO:0050136	Molecular Function	Mitochondrial elecron transfer chain	Up-regulated	NADH dehydrogenase (quinone) activity	16/379	31/10254	1.6086e-15	1.61199e-13	NDUFA7/NDUFS7/NDUFB5/NDUFB2/NDUFB10/NDUFS8/NDUFA3/NDUFS3/NDUFB9/NDUFV2/NDUFS5/NDUFV3/NDUFA9/NDUFA6/NDUFB6/NDUFB1
GO:0003954	Molecular Function	Mitochondrial elecron transfer chain	Up-regulated	NADH dehydrogenase activity	16/379	32/10254	3.10989e-15	2.59703e-13	NDUFA7/NDUFS7/NDUFB5/NDUFB2/NDUFB10/NDUFS8/NDUFA3/NDUFS3/NDUFB9/NDUFV2/NDUFS5/NDUFV3/NDUFA9/NDUFA6/NDUFB6/NDUFB1
GO:0016655	Molecular Function	Mitochondrial elecron transfer chain	Up-regulated	oxidoreductase activity, acting on NAD(P)H, quinone or similar compound as acceptor	16/379	39/10254	1.53875e-13	1.10142e-11	NDUFA7/NDUFS7/NDUFB5/NDUFB2/NDUFB10/NDUFS8/NDUFA3/NDUFS3/NDUFB9/NDUFV2/NDUFS5/NDUFV3/NDUFA9/NDUFA6/NDUFB6/NDUFB1
GO:0016651	Molecular Function	Mitochondrial elecron transfer chain	Up-regulated	oxidoreductase activity, acting on NAD(P)H	18/379	75/10254	1.53944e-10	9.64175e-09	NDUFA7/POR/NDUFS7/NDUFB5/NDUFB2/NDUFB10/NDUFS8/NDUFA3/ECSIT/NDUFS3/NDUFB9/NDUFV2/NDUFS5/NDUFV3/NDUFA9/NDUFA6/NDUFB6/NDUFB1
GO:0016491	Molecular Function	Mitochondrial elecron transfer chain	Up-regulated	oxidoreductase activity	41/379	464/10254	1.67185e-07	9.30762e-06	NDUFA7/BLVRB/NDUFAF5/POR/RDH5/EGLN3/COX5A/NDUFS7/COX6A2/NDUFB5/NDUFB2/NDUFB10/PRDX2/P4HA2/COX5B/NDUFS8/NDUFA3/COX4I1/DHRS3/MGST2/TXN/APEX1/PTGES2/ALKBH7/PAOX/DUS1L/ECSIT/HSD17B10/IDH3G/FXN/NDUFS3/GPX4/NDUFB9/NDUFV2/NDUFS5/NDUFV3/NDUFA9/NDUFA6/NDUFB6/NDUFB1/SOD1
GO:0016675	Molecular Function	Mitochondrial elecron transfer chain	Up-regulated	oxidoreductase activity, acting on a heme group of donors	5/379	12/10254	4.29267e-05	0.00179238	POR/COX5A/COX6A2/COX5B/COX4I1
GO:0046933	Molecular Function	Mitochondrial elecron transfer chain	Up-regulated	proton-transporting ATP synthase activity, rotational mechanism	5/379	15/10254	0.000148455	0.00572184	ATP6V0C/ATP5F1D/ATP5MC1/ATP5PO/ATP5MC2
GO:0015078	Molecular Function	Mitochondrial elecron transfer chain	Up-regulated	proton transmembrane transporter activity	10/379	73/10254	0.000328237	0.00967434	COX5A/COX6A2/ATP6V0C/COX5B/ATP5F1D/COX4I1/ATP5MC1/ATP6V1F/ATP5PO/ATP5MC2
GO:0044769	Molecular Function	Mitochondrial elecron transfer chain	Up-regulated	ATPase activity, coupled to transmembrane movement of ions, rotational mechanism	6/379	27/10254	0.000374874	0.0104351	ATP6V0C/ATP5F1D/ATP5MC1/ATP6V1F/ATP5PO/ATP5MC2
GO:0004129	Molecular Function	Mitochondrial elecron transfer chain	Up-regulated	cytochrome-c oxidase activity	4/379	11/10254	0.000493034	0.0112289	COX5A/COX6A2/COX5B/COX4I1
GO:0015002	Molecular Function	Mitochondrial elecron transfer chain	Up-regulated	heme-copper terminal oxidase activity	4/379	11/10254	0.000493034	0.0112289	COX5A/COX6A2/COX5B/COX4I1
GO:0016676	Molecular Function	Mitochondrial elecron transfer chain	Up-regulated	oxidoreductase activity, acting on a heme group of donors, oxygen as acceptor	4/379	11/10254	0.000493034	0.0112289	COX5A/COX6A2/COX5B/COX4I1
GO:0009055	Molecular Function	Mitochondrial elecron transfer chain	Up-regulated	electron transfer activity	10/379	69/10254	0.000204818	0.00684165	POR/COX5A/COX6A2/P4HA2/COX5B/COX4I1/DHRS3/PTGES2/NDUFS3/NDUFV2
GO:0048027	Molecular Function	mRNA	Up-regulated	mRNA 5'-UTR binding	7/379	21/10254	6.61792e-06	0.000331593	RPS14/MRPS11/RPL26/RPS3A/RPS13/RPS7/RPL5
GO:0003729	Molecular Function	mRNA	Up-regulated	mRNA binding	19/379	201/10254	0.00016105	0.0057639	RPL35/RPS14/RPS5/RPL13A/RPS3/MRPS11/C1QBP/RPL26/EEFSEC/RPS3A/CPEB1/DXO/RPS13/RPS7/RPS2/SNRPC/RPL5/MRPS7/EIF4A3
GO:0003735	Molecular Function	Ribosome	Up-regulated	structural constituent of ribosome	79/379	131/10254	3.80541e-81	1.90671e-78	NDUFA7/RPL37A/RPL35/RPS15/RPS28/RPS19/RPL29/RPL38/RPL18/MRPL55/RPL28/RPS16/RPL36/RPS14/RPL18A/RPS20/RPS11/RPLP2/RPL10A/RPS5/MRPL34/RPL23/RPL10/RPL37/RPS6/RPL13A/RPS3/RPL13/RPS21/RPL31/RPL12/RPL7A/MRPS11/RPL26/RPL24/RPL34/RPS3A/RPLP0/RPL19/RPL23A/RPL27/RPS23/RPL3/MRPL12/RPS10/RPS9/UBA52/MRPS2/RPS29/RPS13/RPS7/RPLP1/RPS4X/RPS2/RPL6/MRPL23/MRPS22/MRPS30/RPS12/MRPL17/RPL32/RPSA/RPS27A/MRPS25/RPL36A/R…
GO:0005198	Molecular Function	Ribosome	Up-regulated	structural molecule activity	85/379	495/10254	9.46392e-35	2.37096e-32	NDUFA7/RPL37A/RPL35/RPS15/DEDD2/TPM2/RPS28/RPS19/RPL29/RPL38/RPL18/MRPL55/RPL28/RPS16/RPL36/RPS14/RPL18A/RPS20/RPS11/RPLP2/RPL10A/RPS5/MRPL34/RPL23/RPL10/RPL37/RPS6/RPL13A/RPS3/RPL13/RPS21/RPL31/RPL12/RPL7A/MRPS11/RPL26/RPL24/RPL34/RPS3A/RPLP0/RPL19/RPL23A/SEC13/RPL27/RPS23/RPL3/MRPL12/RPS10/RPS9/UBA52/MRPS2/RPS29/RPS13/RPS7/RPLP1/RPS4X/RPS2/RPL6/MRPL23/MRPS22/RACK1/MRPS30/RPS12/MRPL17/CLTA/RPL32…
GO:0019843	Molecular Function	Ribosome	Up-regulated	rRNA binding	21/379	54/10254	8.23804e-17	1.3759e-14	EMG1/RPS14/TST/RPS11/RPS5/RPL23/RPL37/RPS3/RPL12/MRPS11/RPLP0/RPL19/RPL23A/RPS9/RPS13/RPS4X/MRPS27/RPS18/RPL5/MRPS7/RPL9
GO:0070181	Molecular Function	Ribosome	Up-regulated	small ribosomal subunit rRNA binding	4/379	11/10254	0.000493034	0.0112289	RPS14/RPS3/MRPS11/RPS13
GO:0043021	Molecular Function	Ribosome	Up-regulated	ribonucleoprotein complex binding	15/379	114/10254	1.84035e-05	0.000838286	ZNF593/TIMM50/C1QBP/EEFSEC/EIF3K/NME1/CPEB1/RPLP1/RACK1/RPSA/MRPS27/SNRPC/PPIH/NPM1/EIF4A3
GO:0045182	Molecular Function	Ribosome	Up-regulated	translation regulator activity	8/379	46/10254	0.000246101	0.00770685	RPS14/EIF4EBP1/RPL10/C1QBP/RPS9/CPEB1/RPS27L/EIF4A3
GO:0098798	Cellular Component	Mitochondria	Up-regulated	mitochondrial protein complex	53/391	210/10596	4.32156e-30	1.77917e-28	NDUFA7/NDUFA11/MRPL55/PAM16/COX5A/NDUFS7/MRPL34/COX6A2/NDUFB5/TIMM50/SLC25A6/NDUFB2/NDUFB10/ROMO1/COX5B/ATP5F1D/NDUFS8/NDUFA3/MRPS11/COX4I1/TOMM40/ATP5MF/MRPL12/NDUFB11/MRPS2/TIMM17B/ATP5MC1/HSD17B10/MRPL23/MRPS22/ATP5PO/MRPS30/MRPL17/NDUFS3/NDUFB9/MRPS27/NDUFV2/NDUFS5/MRPS26/NDUFV3/TIMM10/NDUFA9/NDUFA6/MRPL27/NDUFB6/ATP5MPL/ATP5MC2/MRPL36/MRPS7/BCS1L/MRPL14/NDUFB1/GRPEL1
GO:0005743	Cellular Component	Mitochondria	Up-regulated	mitochondrial inner membrane	65/391	342/10596	4.94317e-29	1.83157e-27	NDUFA7/MTFP1/NDUFA11/NDUFAF5/MRPL55/PAM16/COX5A/NDUFS7/MRPL34/COX6A2/NDUFB5/TIMM50/SLC25A6/NDUFB2/NDUFB10/ROMO1/COX5B/RPS3/ATP5F1D/NDUFS8/NDUFA3/MRPS11/COX4I1/TAMM41/TOMM40/PET100/ATP5MF/HIGD2A/MRPL12/NDUFB11/MRPS2/ECSIT/TIMM17B/COA1/ATP5MC1/MRPL23/MRPS22/ATP5PO/MRPS30/MRPL17/TRAP1/NDUFS3/NDUFAF3/NDUFB9/MRPS27/NDUFV2/NDUFS5/MRPS26/NDUFV3/MRPS25/TIMM10/NDUFA9/NDUFA6/MPC2/MRPL27/NDUFB6/ATP5MPL/ATP5…
GO:0019866	Cellular Component	Mitochondria	Up-regulated	organelle inner membrane	65/391	382/10596	3.79457e-26	1.25962e-24	NDUFA7/MTFP1/NDUFA11/NDUFAF5/MRPL55/PAM16/COX5A/NDUFS7/MRPL34/COX6A2/NDUFB5/TIMM50/SLC25A6/NDUFB2/NDUFB10/ROMO1/COX5B/RPS3/ATP5F1D/NDUFS8/NDUFA3/MRPS11/COX4I1/TAMM41/TOMM40/PET100/ATP5MF/HIGD2A/MRPL12/NDUFB11/MRPS2/ECSIT/TIMM17B/COA1/ATP5MC1/MRPL23/MRPS22/ATP5PO/MRPS30/MRPL17/TRAP1/NDUFS3/NDUFAF3/NDUFB9/MRPS27/NDUFV2/NDUFS5/MRPS26/NDUFV3/MRPS25/TIMM10/NDUFA9/NDUFA6/MPC2/MRPL27/NDUFB6/ATP5MPL/ATP5…
GO:0098800	Cellular Component	Mitochondria	Up-regulated	inner mitochondrial membrane protein complex	36/391	103/10596	4.07946e-26	1.25962e-24	NDUFA7/NDUFA11/PAM16/COX5A/NDUFS7/COX6A2/NDUFB5/TIMM50/SLC25A6/NDUFB2/NDUFB10/ROMO1/COX5B/ATP5F1D/NDUFS8/NDUFA3/COX4I1/ATP5MF/NDUFB11/TIMM17B/ATP5MC1/ATP5PO/NDUFS3/NDUFB9/NDUFV2/NDUFS5/NDUFV3/TIMM10/NDUFA9/NDUFA6/NDUFB6/ATP5MPL/ATP5MC2/BCS1L/NDUFB1/GRPEL1
GO:0044455	Cellular Component	Mitochondria	Up-regulated	mitochondrial membrane part	43/391	174/10596	4.01845e-24	1.14534e-22	NDUFA7/NDUFA11/NDUFAF5/PAM16/COX5A/NDUFS7/COX6A2/NDUFB5/TIMM50/SLC25A6/NDUFB2/NDUFB10/ROMO1/COX5B/ATP5F1D/NDUFS8/NDUFA3/COX4I1/TAMM41/TOMM40/PET100/ATP5MF/NDUFB11/TIMM17B/COA1/ATP5MC1/ATP5PO/NDUFS3/NDUFB9/NDUFV2/NDUFS5/MGARP/NDUFV3/TIMM10/NDUFA9/NDUFA6/MPC2/NDUFB6/ATP5MPL/ATP5MC2/BCS1L/NDUFB1/GRPEL1
GO:0098803	Cellular Component	Mitochondria	Up-regulated	respiratory chain complex	23/391	57/10596	9.76174e-19	2.41132e-17	NDUFA7/NDUFA11/COX5A/NDUFS7/COX6A2/NDUFB5/NDUFB2/NDUFB10/COX5B/NDUFS8/NDUFA3/COX4I1/NDUFB11/NDUFS3/NDUFB9/NDUFV2/NDUFS5/NDUFV3/NDUFA9/NDUFA6/NDUFB6/BCS1L/NDUFB1
GO:0070469	Cellular Component	Mitochondria	Up-regulated	respiratory chain	24/391	64/10596	1.30961e-18	3.03278e-17	NDUFA7/NDUFA11/COX5A/NDUFS7/COX6A2/NDUFB5/NDUFB2/NDUFB10/COX5B/NDUFS8/NDUFA3/COX4I1/HIGD2A/NDUFB11/NDUFS3/NDUFB9/NDUFV2/NDUFS5/NDUFV3/NDUFA9/NDUFA6/NDUFB6/BCS1L/NDUFB1
GO:0005746	Cellular Component	Mitochondria	Up-regulated	mitochondrial respiratory chain	23/391	60/10596	3.88278e-18	8.46278e-17	NDUFA7/NDUFA11/COX5A/NDUFS7/COX6A2/NDUFB5/NDUFB2/NDUFB10/COX5B/NDUFS8/NDUFA3/COX4I1/NDUFB11/NDUFS3/NDUFB9/NDUFV2/NDUFS5/NDUFV3/NDUFA9/NDUFA6/NDUFB6/BCS1L/NDUFB1
GO:0005747	Cellular Component	Mitochondria	Up-regulated	mitochondrial respiratory chain complex I	18/391	38/10596	1.86779e-16	3.29554e-15	NDUFA7/NDUFA11/NDUFS7/NDUFB5/NDUFB2/NDUFB10/NDUFS8/NDUFA3/NDUFB11/NDUFS3/NDUFB9/NDUFV2/NDUFS5/NDUFV3/NDUFA9/NDUFA6/NDUFB6/NDUFB1
GO:0030964	Cellular Component	Mitochondria	Up-regulated	NADH dehydrogenase complex	18/391	38/10596	1.86779e-16	3.29554e-15	NDUFA7/NDUFA11/NDUFS7/NDUFB5/NDUFB2/NDUFB10/NDUFS8/NDUFA3/NDUFB11/NDUFS3/NDUFB9/NDUFV2/NDUFS5/NDUFV3/NDUFA9/NDUFA6/NDUFB6/NDUFB1
GO:0045271	Cellular Component	Mitochondria	Up-regulated	respiratory chain complex I	18/391	38/10596	1.86779e-16	3.29554e-15	NDUFA7/NDUFA11/NDUFS7/NDUFB5/NDUFB2/NDUFB10/NDUFS8/NDUFA3/NDUFB11/NDUFS3/NDUFB9/NDUFV2/NDUFS5/NDUFV3/NDUFA9/NDUFA6/NDUFB6/NDUFB1
GO:1990204	Cellular Component	Mitochondria	Up-regulated	oxidoreductase complex	19/391	80/10596	5.64415e-11	7.74557e-10	NDUFA7/NDUFA11/NDUFS7/NDUFB5/NDUFB2/NDUFB10/NDUFS8/NDUFA3/NDUFB11/NDUFS3/NDUFB9/NDUFV2/NDUFS5/NDUFV3/NDUFA9/NDUFA6/NDUFB6/BCS1L/NDUFB1
GO:0005759	Cellular Component	Mitochondria	Up-regulated	mitochondrial matrix	40/391	388/10596	3.23121e-09	4.27588e-08	NDUFA7/MRPL55/ARL2/PAM16/TST/NDUFS7/MRPL34/CLPP/NAXE/RPS3/ATP5F1D/NDUFS8/MRPS11/MCAT/C1QBP/GADD45GIP1/MRPL12/ALKBH7/MRPS2/HSD17B10/MRPL23/MRPS22/IDH3G/MRPS30/FXN/MRPL17/TRAP1/NDUFS3/MRPS27/ATG4D/MRPS26/NDUFA9/MRPL27/MRPL36/MRPS7/FAHD1/MRPL14/GRPEL1/SOD1/ADPRHL2
GO:0005744	Cellular Component	Mitochondria	Up-regulated	TIM23 mitochondrial import inner membrane translocase complex	7/391	12/10596	5.96234e-08	7.12646e-07	PAM16/TIMM50/SLC25A6/ROMO1/TIMM17B/TIMM10/GRPEL1
GO:0005753	Cellular Component	Mitochondria	Up-regulated	mitochondrial proton-transporting ATP synthase complex	6/391	17/10596	2.12761e-05	0.000238889	ATP5F1D/ATP5MF/ATP5MC1/ATP5PO/ATP5MPL/ATP5MC2
GO:0045259	Cellular Component	Mitochondria	Up-regulated	proton-transporting ATP synthase complex	6/391	17/10596	2.12761e-05	0.000238889	ATP5F1D/ATP5MF/ATP5MC1/ATP5PO/ATP5MPL/ATP5MC2
GO:0016469	Cellular Component	Mitochondria	Up-regulated	proton-transporting two-sector ATPase complex	8/391	35/10596	3.1362e-05	0.000341778	ATP6V0C/ATP5F1D/ATP5MF/ATP5MC1/ATP6V1F/ATP5PO/ATP5MPL/ATP5MC2
GO:0070069	Cellular Component	Mitochondria	Up-regulated	cytochrome complex	5/391	17/10596	0.000285757	0.00264701	COX5A/COX6A2/COX5B/COX4I1/BCS1L
GO:0033177	Cellular Component	Mitochondria	Up-regulated	proton-transporting two-sector ATPase complex, proton-transporting domain	4/391	14/10596	0.00136146	0.0120109	ATP6V0C/ATP5MF/ATP5MC1/ATP5MC2
GO:0005758	Cellular Component	Mitochondria	Up-regulated	mitochondrial intermembrane space	8/391	63/10596	0.00209683	0.0176575	CHCHD10/ARL2/PRELID1/CHCHD7/TRAP1/NDUFS5/TIMM10/SOD1
GO:0044391	Cellular Component	Ribosome	Up-regulated	ribosomal subunit	80/391	157/10596	5.95857e-74	2.20781e-71	RPL37A/RPL35/RPS15/RPS28/RPS19/RPL29/RPL38/RPL18/MRPL55/RPL28/RPS16/RPL36/RPS14/RPL18A/RPS20/RPS11/RPLP2/RPL10A/RPS5/MRPL34/RPL23/RPL10/RPL37/RPS6/RPL13A/RPS3/RPL13/RPS21/RPL31/RPL12/RPL7A/MRPS11/RPL26/RPL24/RPL34/RPS3A/RPLP0/RPL19/RPL23A/RPL27/RPS23/RPL3/MRPL12/RPS10/RPS9/UBA52/MRPS2/RPS29/RPS13/RPS7/RPLP1/RPS4X/RPS2/RPL6/MRPL23/MRPS22/RACK1/MRPS30/RPS12/MRPL17/RPL32/RPSA/MRPS27/MRPS26/RPS27A/RP…
GO:0022626	Cellular Component	Ribosome	Up-regulated	cytosolic ribosome	65/391	94/10596	1.89136e-72	3.50399e-70	RPL37A/RPL35/RPS15/RPS28/RPS19/RPL29/RPL38/RPL18/RPL28/RPS16/RPL36/RPS14/RPL18A/RPS20/RPS11/RPLP2/RPL10A/RPS5/RPL23/RPL10/RPL37/RPS6/RPL13A/RPS3/RPL13/RPS21/RPL31/RPL12/RPL7A/RPL26/RPL24/RPL34/RPS3A/RPLP0/RPL19/RPL23A/RPL27/RPS23/RPL3/RPS10/RPS9/UBA52/RPS29/RPS13/RPS7/RPLP1/RPS4X/RPS2/RPL6/RACK1/RPS12/RPL32/RPSA/RPS27A/RPL36A/RPS18/RPS27/RPL30/RPL5/RPL39/RPS27L/RPL15/RPL36AL/RPS8/RPL9
GO:0005840	Cellular Component	Ribosome	Up-regulated	ribosome	84/391	196/10596	1.12464e-69	1.38903e-67	NDUFA7/RPL37A/RPL35/RPS15/RPS28/RPS19/RPL29/RPL38/RPL18/MRPL55/RPL28/RPS16/RPL36/RPS14/RPL18A/RPS20/RPS11/RPLP2/RPL10A/RPS5/MRPL34/RPL23/RPL10/RPL37/RPS6/RPL13A/RPS3/RPL13/RPS21/RPL31/RPL12/RPL7A/MRPS11/RPL26/RPL24/APEX1/RPL34/RPS3A/RPLP0/GADD45GIP1/RPL19/RPL23A/RPL27/RPS23/RPL3/MRPL12/RPS10/RPS9/UBA52/MRPS2/RPS29/RPS13/RPS7/RPLP1/RPS4X/RPS2/RPL6/MRPL23/MRPS22/RACK1/MRPS30/RPS12/MRPL17/RPL32/RPSA…
GO:0015934	Cellular Component	Ribosome	Up-regulated	large ribosomal subunit	46/391	101/10596	1.90776e-39	1.17812e-37	RPL37A/RPL35/RPL29/RPL38/RPL18/MRPL55/RPL28/RPL36/RPL18A/RPLP2/RPL10A/MRPL34/RPL23/RPL10/RPL37/RPL13A/RPL13/RPL31/RPL12/RPL7A/RPL26/RPL24/RPL34/RPLP0/RPL19/RPL23A/RPL27/RPL3/MRPL12/UBA52/RPLP1/RPL6/MRPL23/MRPS30/MRPL17/RPL32/RPL36A/MRPL27/RPL30/RPL5/RPL39/MRPL36/RPL15/RPL36AL/MRPL14/RPL9
GO:0015935	Cellular Component	Ribosome	Up-regulated	small ribosomal subunit	35/391	59/10596	1.50283e-35	7.95485e-34	RPS15/RPS28/RPS19/RPS16/RPS14/RPS20/RPS11/RPS5/RPS6/RPS3/RPS21/MRPS11/RPS3A/RPS23/RPS10/RPS9/UBA52/MRPS2/RPS29/RPS13/RPS7/RPS4X/RPS2/MRPS22/RACK1/RPS12/RPSA/MRPS27/MRPS26/RPS27A/RPS18/RPS27/RPS27L/MRPS7/RPS8
GO:0022627	Cellular Component	Ribosome	Up-regulated	cytosolic small ribosomal subunit	29/391	38/10596	1.19921e-34	5.55425e-33	RPS15/RPS28/RPS19/RPS16/RPS14/RPS20/RPS11/RPS5/RPS6/RPS3/RPS21/RPS3A/RPS23/RPS10/RPS9/UBA52/RPS29/RPS13/RPS7/RPS4X/RPS2/RACK1/RPS12/RPSA/RPS27A/RPS18/RPS27/RPS27L/RPS8
GO:0022625	Cellular Component	Ribosome	Up-regulated	cytosolic large ribosomal subunit	37/391	51/10596	1.42342e-42	1.05483e-40	RPL37A/RPL35/RPL29/RPL38/RPL18/RPL28/RPL36/RPL18A/RPLP2/RPL10A/RPL23/RPL10/RPL37/RPL13A/RPL13/RPL31/RPL12/RPL7A/RPL26/RPL24/RPL34/RPLP0/RPL19/RPL23A/RPL27/RPL3/UBA52/RPLP1/RPL6/RPL32/RPL36A/RPL30/RPL5/RPL39/RPL15/RPL36AL/RPL9
GO:0044445	Cellular Component	Ribosome	Up-regulated	cytosolic part	69/391	188/10596	2.03962e-51	1.88933e-49	RPL37A/RPL35/RPS15/RPS28/RPS19/RPL29/RPL38/RPL18/RPL28/RPS16/RPL36/RPS14/RPL18A/RPS20/RPS11/RPLP2/RPL10A/RPS5/RPL23/RPL10/RPL37/RPS6/RPL13A/RPS3/RPL13/RPS21/RPL31/RPL12/RPL7A/RPL26/RPL24/RPL34/RPS3A/RPLP0/RPL19/RPL23A/RPL27/RPS23/RPL3/RPS10/RPS9/UBA52/RPS29/RPS13/RPS7/RPLP1/RPS4X/RPS2/RPL6/RACK1/FXN/RPS12/RPL32/RPSA/SNAPIN/RPS27A/RPL36A/RPS18/RPS27/RPL30/RPL5/RPL39/RPS27L/RPL15/RPL36AL/CCT4/RPS8/…
GO:0042788	Cellular Component	Ribosome	Up-regulated	polysomal ribosome	18/391	27/10596	3.78831e-20	1.00262e-18	RPS28/RPL38/RPL18/RPL36/RPL18A/RPL10A/RPS21/RPL31/RPL7A/RPL24/RPL19/RPS23/RPS29/RPL6/RPL32/RPL36A/RPL30/RPL39
GO:0005844	Cellular Component	Ribosome	Up-regulated	polysome	22/391	62/10596	1.47327e-16	3.0327e-15	RPS28/RPL38/RPL18/RPL36/RPL18A/DRG1/RPL10A/RPS6/RPS3/RPS21/RPL31/RPL7A/RPL24/RPL19/RPS23/RPS29/RPS4X/RPL6/RPL32/RPL36A/RPL30/RPL39
GO:0000313	Cellular Component	Ribosome	Up-regulated	organellar ribosome	16/391	72/10596	5.40327e-09	6.67352e-08	NDUFA7/MRPL55/MRPL34/MRPS11/MRPL12/MRPS2/MRPL23/MRPS22/MRPS30/MRPL17/MRPS27/MRPS26/MRPL27/MRPL36/MRPS7/MRPL14
GO:0005761	Cellular Component	Ribosome	Up-regulated	mitochondrial ribosome	16/391	72/10596	5.40327e-09	6.67352e-08	NDUFA7/MRPL55/MRPL34/MRPS11/MRPL12/MRPS2/MRPL23/MRPS22/MRPS30/MRPL17/MRPS27/MRPS26/MRPL27/MRPL36/MRPS7/MRPL14
GO:0000315	Cellular Component	Ribosome	Up-regulated	organellar large ribosomal subunit	9/391	49/10596	6.41027e-05	0.000659771	MRPL55/MRPL34/MRPL12/MRPL23/MRPS30/MRPL17/MRPL27/MRPL36/MRPL14
GO:0005762	Cellular Component	Ribosome	Up-regulated	mitochondrial large ribosomal subunit	9/391	49/10596	6.41027e-05	0.000659771	MRPL55/MRPL34/MRPL12/MRPL23/MRPS30/MRPL17/MRPL27/MRPL36/MRPL14
GO:0000314	Cellular Component	Ribosome	Up-regulated	organellar small ribosomal subunit	6/391	21/10596	8.22729e-05	0.000802217	MRPS11/MRPS2/MRPS22/MRPS27/MRPS26/MRPS7
GO:0005763	Cellular Component	Ribosome	Up-regulated	mitochondrial small ribosomal subunit	6/391	21/10596	8.22729e-05	0.000802217	MRPS11/MRPS2/MRPS22/MRPS27/MRPS26/MRPS7
GO:0005686	Cellular Component	Ribosome	Up-regulated	U2 snRNP	4/391	19/10596	0.00455511	0.0359104	SNRPD2/SF3B6/SNRPB/SF3A2
GO:0034709	Cellular Component	Methylation	Up-regulated	methylosome	4/391	12/10596	0.000713962	0.00645224	SNRPD2/PRMT1/SNRPB/ERH
GO:0044452	Cellular Component	Other	Up-regulated	nucleolar part	13/391	154/10596	0.00455305	0.0359104	YBX2/RRP9/POLR2F/SMARCB1/RPP40/RRP7A/FBL/EEF1D/POP7/ZNRD1/MRPL23/POLR2L/UBE2I
GO:0031970	Cellular Component	Other	Up-regulated	organelle envelope lumen	8/391	70/10596	0.00408828	0.0336626	CHCHD10/ARL2/PRELID1/CHCHD7/TRAP1/NDUFS5/TIMM10/SOD1
GO:1904115	Cellular Component	Other	Up-regulated	axon cytoplasm	6/391	44/10596	0.00523218	0.0403888	HSPB1/UCHL1/DYNLL1/SNAPIN/MGARP/SOD1
GO:0005925	Cellular Component	Other	Up-regulated	focal adhesion	50/391	360/10596	2.34617e-16	3.95144e-15	HSPB1/RPL37A/RPS15/RPS19/ARPC5L/RPL38/RPL18/ARL2/RPS16/RPS14/RPS11/RPLP2/RPL10A/RPS5/BSG/ATP6V0C/RPL23/LMLN/RPL13A/RPS3/RPL31/RPL12/RPL7A/PFN1/RPS3A/RPLP0/HMGA1/RPL19/RPL27/RPL3/RPS10/RPS9/RPS29/RPS13/RPS7/RPLP1/RPS4X/RPS2/RPL6/RPS18/RRAS/ATAT1/RPL30/RPL5/GNB2/ILK/RPS8/GSN/RPL9/NPM1
GO:0005924	Cellular Component	Other	Up-regulated	cell-substrate adherens junction	50/391	363/10596	3.319e-16	5.34685e-15	HSPB1/RPL37A/RPS15/RPS19/ARPC5L/RPL38/RPL18/ARL2/RPS16/RPS14/RPS11/RPLP2/RPL10A/RPS5/BSG/ATP6V0C/RPL23/LMLN/RPL13A/RPS3/RPL31/RPL12/RPL7A/PFN1/RPS3A/RPLP0/HMGA1/RPL19/RPL27/RPL3/RPS10/RPS9/RPS29/RPS13/RPS7/RPLP1/RPS4X/RPS2/RPL6/RPS18/RRAS/ATAT1/RPL30/RPL5/GNB2/ILK/RPS8/GSN/RPL9/NPM1
GO:0030055	Cellular Component	Other	Up-regulated	cell-substrate junction	50/391	365/10596	4.17329e-16	6.44297e-15	HSPB1/RPL37A/RPS15/RPS19/ARPC5L/RPL38/RPL18/ARL2/RPS16/RPS14/RPS11/RPLP2/RPL10A/RPS5/BSG/ATP6V0C/RPL23/LMLN/RPL13A/RPS3/RPL31/RPL12/RPL7A/PFN1/RPS3A/RPLP0/HMGA1/RPL19/RPL27/RPL3/RPS10/RPS9/RPS29/RPS13/RPS7/RPLP1/RPS4X/RPS2/RPL6/RPS18/RRAS/ATAT1/RPL30/RPL5/GNB2/ILK/RPS8/GSN/RPL9/NPM1
GO:0005912	Cellular Component	Other	Up-regulated	adherens junction	51/391	451/10596	5.1673e-13	7.65849e-12	HSPB1/RPL37A/RPS15/RPS19/ARPC5L/RPL38/RPL18/ARL2/RPS16/RPS14/RPS11/RPLP2/RPL10A/RPS5/BSG/ATP6V0C/RPL23/LMLN/RPL13A/RPS3/RPL31/RPL12/RPL7A/PFN1/RPS3A/RPLP0/HMGA1/RPL19/RPL27/RPL3/RPS10/RPS9/RPS29/RPS13/CYTH2/RPS7/RPLP1/RPS4X/RPS2/RPL6/RPS18/RRAS/ATAT1/RPL30/RPL5/GNB2/ILK/RPS8/GSN/RPL9/NPM1
GO:0070161	Cellular Component	Other	Up-regulated	anchoring junction	51/391	459/10596	1.02468e-12	1.46027e-11	HSPB1/RPL37A/RPS15/RPS19/ARPC5L/RPL38/RPL18/ARL2/RPS16/RPS14/RPS11/RPLP2/RPL10A/RPS5/BSG/ATP6V0C/RPL23/LMLN/RPL13A/RPS3/RPL31/RPL12/RPL7A/PFN1/RPS3A/RPLP0/HMGA1/RPL19/RPL27/RPL3/RPS10/RPS9/RPS29/RPS13/CYTH2/RPS7/RPLP1/RPS4X/RPS2/RPL6/RPS18/RRAS/ATAT1/RPL30/RPL5/GNB2/ILK/RPS8/GSN/RPL9/NPM1
GO:0005791	Cellular Component	Other	Up-regulated	rough endoplasmic reticulum	10/391	65/10596	0.000121604	0.00115532	RPS28/RPL18/SEC61B/RANGRF/RPS21/RPL27/RPS23/SSR4/RPS29/RPL6
GO:0030867	Cellular Component	Other	Up-regulated	rough endoplasmic reticulum membrane	5/391	25/10596	0.00192344	0.0165741	RPS28/SEC61B/RPL27/SSR4/RPS29
GO:0010257	Biological Processes	Mitochondrial	Up-regulated	NADH dehydrogenase complex assembly	23/374	51/10179	3.92657e-20	4.86729e-18	NDUFA7/NDUFA11/NDUFAF5/NDUFS7/NDUFB5/NDUFB2/NDUFB10/NDUFS8/NDUFA3/NDUFB11/ECSIT/COA1/NDUFS3/NDUFAF3/NDUFB9/NDUFV2/NDUFS5/NDUFV3/NDUFA9/NDUFA6/NDUFB6/BCS1L/NDUFB1
GO:0032981	Biological Processes	Mitochondrial	Up-regulated	mitochondrial respiratory chain complex I assembly	23/374	51/10179	3.92657e-20	4.86729e-18	NDUFA7/NDUFA11/NDUFAF5/NDUFS7/NDUFB5/NDUFB2/NDUFB10/NDUFS8/NDUFA3/NDUFB11/ECSIT/COA1/NDUFS3/NDUFAF3/NDUFB9/NDUFV2/NDUFS5/NDUFV3/NDUFA9/NDUFA6/NDUFB6/BCS1L/NDUFB1
GO:0033108	Biological Processes	Mitochondrial	Up-regulated	mitochondrial respiratory chain complex assembly	24/374	73/10179	4.02892e-17	4.45907e-15	NDUFA7/NDUFA11/NDUFAF5/NDUFS7/NDUFB5/NDUFB2/NDUFB10/NDUFS8/NDUFA3/PET100/NDUFB11/ECSIT/COA1/NDUFS3/NDUFAF3/NDUFB9/NDUFV2/NDUFS5/NDUFV3/NDUFA9/NDUFA6/NDUFB6/BCS1L/NDUFB1
GO:0006119	Biological Processes	Mitochondrial	Up-regulated	oxidative phosphorylation	25/374	92/10179	1.40822e-15	1.45467e-13	NDUFA7/CHCHD10/COX5A/NDUFS7/COX6A2/NDUFB5/NDUFB2/NDUFB10/COX5B/ATP5F1D/NDUFS8/NDUFA3/COX4I1/ATP5MF/ATP5PO/FXN/NDUFS3/NDUFB9/NDUFV2/NDUFS5/NDUFV3/NDUFA9/NDUFA6/NDUFB6/NDUFB1
GO:0007005	Biological Processes	Mitochondrial	Up-regulated	mitochondrion organization	52/374	425/10179	9.32259e-15	9.31943e-13	NDUFA7/MTFP1/CHCHD10/NDUFA11/AIP/NDUFAF5/PRELID1/PAM16/NDUFS7/BAD/NDUFB5/TIMM50/SLC25A6/NDUFB2/NDUFB10/ROMO1/ATP5F1D/NDUFS8/NDUFA3/FMC1/TOMM40/PET100/ATP5MF/ALKBH7/NDUFB11/ECSIT/TIMM17B/COA1/ATP5MC1/HSD17B10/ATP5PO/FXN/NDUFS3/NDUFAF3/NDUFB9/NDUFV2/NDUFS5/CDK5/MGARP/NDUFV3/TIMM10/SHARPIN/NDUFA9/NDUFA6/NDUFB6/UBL5/ATP5MC2/PARL/BCS1L/ATP5IF1/NDUFB1/GRPEL1
GO:0042775	Biological Processes	Mitochondrial	Up-regulated	mitochondrial ATP synthesis coupled electron transport	20/374	61/10179	1.90862e-14	1.79234e-12	NDUFA7/COX5A/NDUFS7/COX6A2/NDUFB5/NDUFB2/NDUFB10/COX5B/NDUFS8/NDUFA3/COX4I1/NDUFS3/NDUFB9/NDUFV2/NDUFS5/NDUFV3/NDUFA9/NDUFA6/NDUFB6/NDUFB1
GO:0042773	Biological Processes	Mitochondrial	Up-regulated	ATP synthesis coupled electron transport	20/374	62/10179	2.72395e-14	2.48276e-12	NDUFA7/COX5A/NDUFS7/COX6A2/NDUFB5/NDUFB2/NDUFB10/COX5B/NDUFS8/NDUFA3/COX4I1/NDUFS3/NDUFB9/NDUFV2/NDUFS5/NDUFV3/NDUFA9/NDUFA6/NDUFB6/NDUFB1
GO:0006120	Biological Processes	Mitochondrial	Up-regulated	mitochondrial electron transport, NADH to ubiquinone	16/374	37/10179	5.115e-14	4.52889e-12	NDUFA7/NDUFS7/NDUFB5/NDUFB2/NDUFB10/NDUFS8/NDUFA3/NDUFS3/NDUFB9/NDUFV2/NDUFS5/NDUFV3/NDUFA9/NDUFA6/NDUFB6/NDUFB1
GO:0022904	Biological Processes	Mitochondrial	Up-regulated	respiratory electron transport chain	20/374	77/10179	2.62537e-12	2.08612e-10	NDUFA7/COX5A/NDUFS7/COX6A2/NDUFB5/NDUFB2/NDUFB10/COX5B/NDUFS8/NDUFA3/COX4I1/NDUFS3/NDUFB9/NDUFV2/NDUFS5/NDUFV3/NDUFA9/NDUFA6/NDUFB6/NDUFB1
GO:0046034	Biological Processes	Mitochondrial	Up-regulated	ATP metabolic process	30/374	187/10179	6.82479e-12	4.80674e-10	NDUFA7/CHCHD10/GUK1/COX5A/NDUFS7/COX6A2/BAD/NDUFB5/NDUFB2/NDUFB10/COX5B/ATP5F1D/NDUFS8/NDUFA3/COX4I1/ATP5MF/ATP5MC1/ATP5PO/FXN/NDUFS3/NDUFB9/NDUFV2/NDUFS5/NDUFV3/NDUFA9/NDUFA6/NDUFB6/ATP5MC2/ATP5IF1/NDUFB1
GO:0022900	Biological Processes	Mitochondrial	Up-regulated	electron transport chain	24/374	121/10179	9.13819e-12	6.29306e-10	NDUFA7/POR/COX5A/NDUFS7/COX6A2/NDUFB5/NDUFB2/NDUFB10/P4HA2/COX5B/NDUFS8/NDUFA3/COX4I1/DHRS3/PTGES2/NDUFS3/NDUFB9/NDUFV2/NDUFS5/NDUFV3/NDUFA9/NDUFA6/NDUFB6/NDUFB1
GO:0045333	Biological Processes	Mitochondrial	Up-regulated	cellular respiration	25/374	142/10179	5.19263e-11	3.35243e-09	NDUFA7/PRELID1/COX5A/NDUFS7/COX6A2/NDUFB5/NDUFB2/NDUFB10/COX5B/NDUFS8/NDUFA3/COX4I1/IDH3G/FXN/TRAP1/NDUFS3/NDUFB9/NDUFV2/NDUFS5/NDUFV3/NDUFA9/NDUFA6/NDUFB6/FAHD1/NDUFB1
GO:0006091	Biological Processes	Mitochondrial	Up-regulated	generation of precursor metabolites and energy	36/374	344/10179	1.2132e-08	6.59584e-07	NR1D1/GFPT2/NDUFA7/CHCHD10/PRELID1/POR/COX5A/NDUFS7/COX6A2/NDUFB5/NDUFB2/NDUFB10/P4HA2/COX5B/ATP5F1D/NDUFS8/NDUFA3/COX4I1/DHRS3/PTGES2/ATP5MF/ATP5PO/IDH3G/FXN/TRAP1/NDUFS3/NDUFB9/NDUFV2/NDUFS5/NDUFV3/NDUFA9/NDUFA6/NDUFB6/ATP5IF1/FAHD1/NDUFB1
GO:0015980	Biological Processes	Mitochondrial	Up-regulated	energy derivation by oxidation of organic compounds	27/374	211/10179	1.35406e-08	7.23476e-07	NR1D1/GFPT2/NDUFA7/PRELID1/COX5A/NDUFS7/COX6A2/NDUFB5/NDUFB2/NDUFB10/COX5B/NDUFS8/NDUFA3/COX4I1/IDH3G/FXN/TRAP1/NDUFS3/NDUFB9/NDUFV2/NDUFS5/NDUFV3/NDUFA9/NDUFA6/NDUFB6/FAHD1/NDUFB1
GO:0006839	Biological Processes	Mitochondrial	Up-regulated	mitochondrial transport	21/374	200/10179	1.39854e-05	0.000577867	AIP/PAM16/TST/BAD/TIMM50/SLC25A6/ROMO1/COX5B/ATP5F1D/TOMM40/ATP5MF/ALKBH7/TIMM17B/ATP5PO/MGARP/TIMM10/MPC2/UBL5/PARL/ATP5IF1/GRPEL1
GO:0032543	Biological Processes	Mitochondrial	Up-regulated	mitochondrial translation	19/374	118/10179	5.10392e-08	2.44277e-06	NDUFA7/MRPL55/MRPL34/MRPS11/C1QBP/GADD45GIP1/MRPL12/MRPS2/MRPL23/MRPS22/MRPS30/MRPL17/MRPS27/MRPS26/MRPS25/MRPL27/MRPL36/MRPS7/MRPL14
GO:0140053	Biological Processes	Mitochondrial	Up-regulated	mitochondrial gene expression	20/374	142/10179	2.22914e-07	1.01588e-05	NDUFA7/MRPL55/MRPL34/MRPS11/C1QBP/GADD45GIP1/MRPL12/MRPS2/HSD17B10/MRPL23/MRPS22/MRPS30/MRPL17/MRPS27/MRPS26/MRPS25/MRPL27/MRPL36/MRPS7/MRPL14
GO:0072521	Biological Processes	Mitochondrial	Up-regulated	purine-containing compound metabolic process	38/374	405/10179	8.9203e-08	4.18841e-06	ADORA2B/NDUFA7/PANK1/CHCHD10/NME2/GUK1/COX5A/NDUFS7/COX6A2/BAD/NDUFB5/NDUFB2/NDUFB10/COX5B/ACOT8/ATP5F1D/NDUFS8/NDUFA3/COX4I1/NME1/ATP5MF/GAMT/ATP5MC1/ATP5PO/FXN/NDUFS3/NDUFB9/NDUFV2/NDUFS5/NDUFV3/NDUFA9/NDUFA6/MPC2/NDUFB6/ATP5MC2/ATP5IF1/NDUFB1/NME3
GO:0015985	Biological Processes	Mitochondrial	Up-regulated	energy coupled proton transport, down electrochemical gradient	6/374	18/10179	3.01441e-05	0.00118247	COX5B/ATP5F1D/ATP5MF/ATP5MC1/ATP5PO/ATP5MC2
GO:0015986	Biological Processes	Mitochondrial	Up-regulated	ATP synthesis coupled proton transport	6/374	18/10179	3.01441e-05	0.00118247	COX5B/ATP5F1D/ATP5MF/ATP5MC1/ATP5PO/ATP5MC2
GO:0030150	Biological Processes	Mitochondrial	Up-regulated	protein import into mitochondrial matrix	6/374	15/10179	8.92735e-06	0.000378978	PAM16/TIMM50/ROMO1/TOMM40/TIMM17B/GRPEL1
GO:0006626	Biological Processes	Mitochondrial	Up-regulated	protein targeting to mitochondrion	13/374	86/10179	1.37909e-05	0.000577531	AIP/PAM16/TIMM50/SLC25A6/ROMO1/TOMM40/TIMM17B/MGARP/TIMM10/UBL5/PARL/ATP5IF1/GRPEL1
GO:1990542	Biological Processes	Mitochondrial	Up-regulated	mitochondrial transmembrane transport	13/374	71/10179	1.5168e-06	6.71499e-05	PAM16/TST/TIMM50/ROMO1/COX5B/ATP5F1D/TOMM40/ATP5MF/TIMM17B/ATP5PO/TIMM10/MPC2/GRPEL1
GO:0072655	Biological Processes	Mitochondrial	Up-regulated	establishment of protein localization to mitochondrion	14/374	118/10179	0.000103585	0.00396303	AIP/PAM16/BAD/TIMM50/SLC25A6/ROMO1/TOMM40/TIMM17B/MGARP/TIMM10/UBL5/PARL/ATP5IF1/GRPEL1
GO:1902600	Biological Processes	Mitochondrial	Up-regulated	proton transmembrane transport	12/374	91/10179	0.000116431	0.00435281	COX5A/NDUFS7/COX6A2/ATP6V0C/COX5B/ATP5F1D/COX4I1/ATP5MF/ATP5MC1/ATP6V1F/ATP5PO/ATP5MC2
GO:0070585	Biological Processes	Mitochondrial	Up-regulated	protein localization to mitochondrion	14/374	121/10179	0.000136022	0.0049591	AIP/PAM16/BAD/TIMM50/SLC25A6/ROMO1/TOMM40/TIMM17B/MGARP/TIMM10/UBL5/PARL/ATP5IF1/GRPEL1
GO:0007007	Biological Processes	Mitochondrial	Up-regulated	inner mitochondrial membrane organization	7/374	36/10179	0.000283613	0.00998751	ROMO1/ATP5F1D/ATP5MF/ATP5MC1/ATP5PO/TIMM10/ATP5MC2
GO:0006123	Biological Processes	Mitochondrial	Up-regulated	mitochondrial electron transport, cytochrome c to oxygen	4/374	10/10179	0.00031583	0.0108749	COX5A/COX6A2/COX5B/COX4I1
GO:0019646	Biological Processes	Mitochondrial	Up-regulated	aerobic electron transport chain	4/374	10/10179	0.00031583	0.0108749	COX5A/COX6A2/COX5B/COX4I1
GO:0009060	Biological Processes	Mitochondrial	Up-regulated	aerobic respiration	9/374	64/10179	0.000510141	0.0164677	COX5A/NDUFS7/COX6A2/COX5B/NDUFS8/COX4I1/IDH3G/FXN/FAHD1
GO:0015988	Biological Processes	Mitochondrial	Up-regulated	energy coupled proton transmembrane transport, against electrochemical gradient	5/374	20/10179	0.000640174	0.0204522	NDUFS7/ATP6V0C/ATP5MC1/ATP6V1F/ATP5MC2
GO:0042776	Biological Processes	Mitochondrial	Up-regulated	mitochondrial ATP synthesis coupled proton transport	4/374	14/10179	0.00133921	0.0402927	COX5B/ATP5F1D/ATP5MF/ATP5PO
GO:0017144	Biological Processes	Mitochondrial	Up-regulated	drug metabolic process	40/374	493/10179	1.8428e-06	8.04331e-05	NDUFA7/CHCHD10/POR/GUK1/COX5A/NDUFS7/COX6A2/BAD/NDUFB5/NDUFB2/NDUFB10/PRDX2/COX5B/ACOT8/ATP5F1D/NDUFS8/NDUFA3/RENBP/COX4I1/CD320/ATP5MF/GAMT/PAOX/ATP5MC1/ATP5PO/IDH3G/FXN/NDUFS3/NDUFB9/NDUFV2/NDUFS5/NDUFV3/NDUFA9/NDUFA6/NDUFB6/ATP5MC2/ATP5IF1/FAHD1/NDUFB1/SOD1
GO:0044743	Biological Processes	Mitochondrial membrane transport	Up-regulated	protein transmembrane import into intracellular organelle	7/374	34/10179	0.000194718	0.00701651	PAM16/TIMM50/ROMO1/TOMM40/TIMM17B/TIMM10/GRPEL1
GO:0071806	Biological Processes	Mitochondrial membrane transport	Up-regulated	protein transmembrane transport	8/374	57/10179	0.00105257	0.0322958	PAM16/SEC61B/TIMM50/ROMO1/TOMM40/TIMM17B/TIMM10/GRPEL1
GO:0065002	Biological Processes	Mitochondrial membrane transport	Up-regulated	intracellular protein transmembrane transport	8/374	50/10179	0.000427677	0.0142511	PAM16/SEC61B/TIMM50/ROMO1/TOMM40/TIMM17B/TIMM10/GRPEL1
GO:0044270	Biological Processes	Catabolic processes	Up-regulated	cellular nitrogen compound catabolic process	75/374	457/10179	2.21355e-29	4.57311e-27	HSPB1/RPL37A/RPL35/RPS15/DEDD2/RPS28/RPS19/RPL29/BLVRB/RPL38/RPL18/RPL28/RPS16/POR/RPL36/RPS14/PAM16/RPL18A/RPS20/TST/RPS11/RPLP2/RPL10A/RPS5/RPL23/RPL10/RPL37/RPS6/RPL13A/RPS3/RPL13/RPS21/RPL31/RPL12/RPL7A/EXOSC4/RPL26/RPL24/APEX1/RPL34/RPS3A/RPLP0/RPL19/RPL23A/RPL27/RPS23/RPL3/RPS10/RPS9/UBA52/RPS29/DXO/RPS13/RPS7/RPLP1/RPS4X/RPS2/RNASEH2C/RPL6/RPS12/RPL32/RPSA/RPS27A/EIF3E/RPL36A/RPS18/RPS27/R…
GO:0034655	Biological Processes	Catabolic processes	Up-regulated	nucleobase-containing compound catabolic process	72/374	432/10179	1.29058e-28	2.49965e-26	HSPB1/RPL37A/RPL35/RPS15/DEDD2/RPS28/RPS19/RPL29/RPL38/RPL18/RPL28/RPS16/RPL36/RPS14/PAM16/RPL18A/RPS20/RPS11/RPLP2/RPL10A/RPS5/RPL23/RPL10/RPL37/RPS6/RPL13A/RPS3/RPL13/RPS21/RPL31/RPL12/RPL7A/EXOSC4/RPL26/RPL24/APEX1/RPL34/RPS3A/RPLP0/RPL19/RPL23A/RPL27/RPS23/RPL3/RPS10/RPS9/UBA52/RPS29/DXO/RPS13/RPS7/RPLP1/RPS4X/RPS2/RNASEH2C/RPL6/RPS12/RPL32/RPSA/RPS27A/EIF3E/RPL36A/RPS18/RPS27/RPL30/RPL5/RPL3…
GO:0046700	Biological Processes	Catabolic processes	Up-regulated	heterocycle catabolic process	73/374	455/10179	6.212e-28	1.13239e-25	HSPB1/RPL37A/RPL35/RPS15/DEDD2/RPS28/RPS19/RPL29/BLVRB/RPL38/RPL18/RPL28/RPS16/RPL36/RPS14/PAM16/RPL18A/RPS20/RPS11/RPLP2/RPL10A/RPS5/RPL23/RPL10/RPL37/RPS6/RPL13A/RPS3/RPL13/RPS21/RPL31/RPL12/RPL7A/EXOSC4/RPL26/RPL24/APEX1/RPL34/RPS3A/RPLP0/RPL19/RPL23A/RPL27/RPS23/RPL3/RPS10/RPS9/UBA52/RPS29/DXO/RPS13/RPS7/RPLP1/RPS4X/RPS2/RNASEH2C/RPL6/RPS12/RPL32/RPSA/RPS27A/EIF3E/RPL36A/RPS18/RPS27/RPL30/RPL…
GO:0019439	Biological Processes	Catabolic processes	Up-regulated	aromatic compound catabolic process	73/374	464/10179	2.22749e-27	3.83493e-25	HSPB1/RPL37A/RPL35/RPS15/DEDD2/RPS28/RPS19/RPL29/BLVRB/RPL38/RPL18/RPL28/RPS16/RPL36/RPS14/PAM16/RPL18A/RPS20/RPS11/RPLP2/RPL10A/RPS5/RPL23/RPL10/RPL37/RPS6/RPL13A/RPS3/RPL13/RPS21/RPL31/RPL12/RPL7A/EXOSC4/RPL26/RPL24/APEX1/RPL34/RPS3A/RPLP0/RPL19/RPL23A/RPL27/RPS23/RPL3/RPS10/RPS9/UBA52/RPS29/DXO/RPS13/RPS7/RPLP1/RPS4X/RPS2/RNASEH2C/RPL6/RPS12/RPL32/RPSA/RPS27A/EIF3E/RPL36A/RPS18/RPS27/RPL30/RPL…
GO:1901361	Biological Processes	Catabolic processes	Up-regulated	organic cyclic compound catabolic process	73/374	475/10179	1.0148e-26	1.65517e-24	HSPB1/RPL37A/RPL35/RPS15/DEDD2/RPS28/RPS19/RPL29/BLVRB/RPL38/RPL18/RPL28/RPS16/RPL36/RPS14/PAM16/RPL18A/RPS20/RPS11/RPLP2/RPL10A/RPS5/RPL23/RPL10/RPL37/RPS6/RPL13A/RPS3/RPL13/RPS21/RPL31/RPL12/RPL7A/EXOSC4/RPL26/RPL24/APEX1/RPL34/RPS3A/RPLP0/RPL19/RPL23A/RPL27/RPS23/RPL3/RPS10/RPS9/UBA52/RPS29/DXO/RPS13/RPS7/RPLP1/RPS4X/RPS2/RNASEH2C/RPL6/RPS12/RPL32/RPSA/RPS27A/EIF3E/RPL36A/RPS18/RPS27/RPL30/RPL…
GO:0000184	Biological Processes	Catabolic processes	Up-regulated	nuclear-transcribed mRNA catabolic process, nonsense-mediated decay	64/374	107/10179	2.52125e-65	1.56264e-62	RPL37A/RPL35/RPS15/RPS28/RPS19/RPL29/RPL38/RPL18/RPL28/RPS16/RPL36/RPS14/RPL18A/RPS20/RPS11/RPLP2/RPL10A/RPS5/RPL23/RPL10/RPL37/RPS6/RPL13A/RPS3/RPL13/RPS21/RPL31/RPL12/RPL7A/RPL26/RPL24/RPL34/RPS3A/RPLP0/RPL19/RPL23A/RPL27/RPS23/RPL3/RPS10/RPS9/UBA52/RPS29/RPS13/RPS7/RPLP1/RPS4X/RPS2/RPL6/RPS12/RPL32/RPSA/RPS27A/EIF3E/RPL36A/RPS18/RPS27/RPL30/RPL5/RPL39/RPL15/RPS8/RPL9/EIF4A3
GO:0000956	Biological Processes	Catabolic processes	Up-regulated	nuclear-transcribed mRNA catabolic process	66/374	180/10179	2.44314e-49	8.41242e-47	RPL37A/RPL35/RPS15/RPS28/RPS19/RPL29/RPL38/RPL18/RPL28/RPS16/RPL36/RPS14/RPL18A/RPS20/RPS11/RPLP2/RPL10A/RPS5/RPL23/RPL10/RPL37/RPS6/RPL13A/RPS3/RPL13/RPS21/RPL31/RPL12/RPL7A/EXOSC4/RPL26/RPL24/RPL34/RPS3A/RPLP0/RPL19/RPL23A/RPL27/RPS23/RPL3/RPS10/RPS9/UBA52/RPS29/DXO/RPS13/RPS7/RPLP1/RPS4X/RPS2/RPL6/RPS12/RPL32/RPSA/RPS27A/EIF3E/RPL36A/RPS18/RPS27/RPL30/RPL5/RPL39/RPL15/RPS8/RPL9/EIF4A3
GO:0043624	Biological Processes	Catabolic processes	Up-regulated	cellular protein complex disassembly	19/374	163/10179	8.05887e-06	0.000346861	LMOD2/MRPL55/MRPL34/MRPS11/GADD45GIP1/MRPL12/MRPS2/MRPL23/MRPS22/MRPS30/MRPL17/MRPS27/MRPS26/MRPS25/MRPL27/MRPL36/MRPS7/MRPL14/GSN
GO:0032984	Biological Processes	Catabolic processes	Up-regulated	protein-containing complex disassembly	23/374	255/10179	6.34736e-05	0.00245877	LMOD2/MRPL55/SMARCB1/MRPL34/RPL23/MRPS11/GADD45GIP1/HMGA1/MRPL12/MRPS2/MRPL23/MRPS22/MRPS30/MRPL17/SNAPIN/MRPS27/MRPS26/MRPS25/MRPL27/MRPL36/MRPS7/MRPL14/GSN
GO:0022411	Biological Processes	Catabolic processes	Up-regulated	cellular component disassembly	29/374	401/10179	0.000377253	0.0128471	LMOD2/DEDD2/MRPL55/PAM16/SMARCB1/MRPL34/BSG/RPL23/MRPS11/GADD45GIP1/HMGA1/MRPL12/MRPS2/MRPL23/MRPS22/MRPS30/MRPL17/SNAPIN/MRPS27/CDK5/MRPS26/MRPS25/SHARPIN/MRPL27/MRPL36/MRPS7/ATP5IF1/MRPL14/GSN
GO:0031640	Biological Processes	Catabolic processes	Up-regulated	killing of cells of other organism	4/374	11/10179	0.000481969	0.0157221	RPS19/BAD/ROMO1/RPL30
GO:0044364	Biological Processes	Catabolic processes	Up-regulated	disruption of cells of other organism	4/374	11/10179	0.000481969	0.0157221	RPS19/BAD/ROMO1/RPL30
GO:0042769	Biological Processes	Catabolic processes	Up-regulated	DNA damage response, detection of DNA damage	6/374	35/10179	0.00155347	0.0462896	POLD4/RPS3/MRPS11/UBA52/MRPS26/RPS27A
GO:0009205	Biological Processes	Purine nucleotide/nucleoside metabolism	Up-regulated	purine ribonucleoside triphosphate metabolic process	33/374	213/10179	1.56988e-12	1.31486e-10	NDUFA7/CHCHD10/NME2/GUK1/COX5A/NDUFS7/COX6A2/BAD/NDUFB5/NDUFB2/NDUFB10/COX5B/ATP5F1D/NDUFS8/NDUFA3/COX4I1/NME1/ATP5MF/ATP5MC1/ATP5PO/FXN/NDUFS3/NDUFB9/NDUFV2/NDUFS5/NDUFV3/NDUFA9/NDUFA6/NDUFB6/ATP5MC2/ATP5IF1/NDUFB1/NME3
GO:0009199	Biological Processes	Purine nucleotide/nucleoside metabolism	Up-regulated	ribonucleoside triphosphate metabolic process	33/374	218/10179	3.04141e-12	2.29882e-10	NDUFA7/CHCHD10/NME2/GUK1/COX5A/NDUFS7/COX6A2/BAD/NDUFB5/NDUFB2/NDUFB10/COX5B/ATP5F1D/NDUFS8/NDUFA3/COX4I1/NME1/ATP5MF/ATP5MC1/ATP5PO/FXN/NDUFS3/NDUFB9/NDUFV2/NDUFS5/NDUFV3/NDUFA9/NDUFA6/NDUFB6/ATP5MC2/ATP5IF1/NDUFB1/NME3
GO:0009144	Biological Processes	Purine nucleotide/nucleoside metabolism	Up-regulated	purine nucleoside triphosphate metabolic process	33/374	220/10179	3.9396e-12	2.90682e-10	NDUFA7/CHCHD10/NME2/GUK1/COX5A/NDUFS7/COX6A2/BAD/NDUFB5/NDUFB2/NDUFB10/COX5B/ATP5F1D/NDUFS8/NDUFA3/COX4I1/NME1/ATP5MF/ATP5MC1/ATP5PO/FXN/NDUFS3/NDUFB9/NDUFV2/NDUFS5/NDUFV3/NDUFA9/NDUFA6/NDUFB6/ATP5MC2/ATP5IF1/NDUFB1/NME3
GO:0009141	Biological Processes	Purine nucleotide/nucleoside metabolism	Up-regulated	nucleoside triphosphate metabolic process	33/374	234/10179	2.21127e-11	1.4897e-09	NDUFA7/CHCHD10/NME2/GUK1/COX5A/NDUFS7/COX6A2/BAD/NDUFB5/NDUFB2/NDUFB10/COX5B/ATP5F1D/NDUFS8/NDUFA3/COX4I1/NME1/ATP5MF/ATP5MC1/ATP5PO/FXN/NDUFS3/NDUFB9/NDUFV2/NDUFS5/NDUFV3/NDUFA9/NDUFA6/NDUFB6/ATP5MC2/ATP5IF1/NDUFB1/NME3
GO:0009167	Biological Processes	Purine nucleotide/nucleoside metabolism	Up-regulated	purine ribonucleoside monophosphate metabolic process	31/374	215/10179	5.17075e-11	3.35243e-09	LHPP/NDUFA7/CHCHD10/GUK1/COX5A/NDUFS7/COX6A2/BAD/NDUFB5/NDUFB2/NDUFB10/COX5B/ATP5F1D/NDUFS8/NDUFA3/COX4I1/ATP5MF/ATP5MC1/ATP5PO/FXN/NDUFS3/NDUFB9/NDUFV2/NDUFS5/NDUFV3/NDUFA9/NDUFA6/NDUFB6/ATP5MC2/ATP5IF1/NDUFB1
GO:0009126	Biological Processes	Purine nucleotide/nucleoside metabolism	Up-regulated	purine nucleoside monophosphate metabolic process	31/374	216/10179	5.83752e-11	3.69187e-09	LHPP/NDUFA7/CHCHD10/GUK1/COX5A/NDUFS7/COX6A2/BAD/NDUFB5/NDUFB2/NDUFB10/COX5B/ATP5F1D/NDUFS8/NDUFA3/COX4I1/ATP5MF/ATP5MC1/ATP5PO/FXN/NDUFS3/NDUFB9/NDUFV2/NDUFS5/NDUFV3/NDUFA9/NDUFA6/NDUFB6/ATP5MC2/ATP5IF1/NDUFB1
GO:0009161	Biological Processes	Purine nucleotide/nucleoside metabolism	Up-regulated	ribonucleoside monophosphate metabolic process	31/374	226/10179	1.88383e-10	1.16758e-08	LHPP/NDUFA7/CHCHD10/GUK1/COX5A/NDUFS7/COX6A2/BAD/NDUFB5/NDUFB2/NDUFB10/COX5B/ATP5F1D/NDUFS8/NDUFA3/COX4I1/ATP5MF/ATP5MC1/ATP5PO/FXN/NDUFS3/NDUFB9/NDUFV2/NDUFS5/NDUFV3/NDUFA9/NDUFA6/NDUFB6/ATP5MC2/ATP5IF1/NDUFB1
GO:0009123	Biological Processes	Purine nucleotide/nucleoside metabolism	Up-regulated	nucleoside monophosphate metabolic process	32/374	244/10179	3.07269e-10	1.86708e-08	LHPP/NDUFA7/CHCHD10/GUK1/COX5A/NDUFS7/COX6A2/BAD/NDUFB5/NDUFB2/NDUFB10/COX5B/ATP5F1D/NDUFS8/NDUFA3/COX4I1/ATP5MF/ATP5MC1/HDDC2/ATP5PO/FXN/NDUFS3/NDUFB9/NDUFV2/NDUFS5/NDUFV3/NDUFA9/NDUFA6/NDUFB6/ATP5MC2/ATP5IF1/NDUFB1
GO:0006753	Biological Processes	Purine nucleotide/nucleoside metabolism	Up-regulated	nucleoside phosphate metabolic process	45/374	487/10179	8.37385e-09	4.63395e-07	LHPP/ADORA2B/NDUFA7/TKT/PANK1/CHCHD10/NME2/GUK1/COX5A/NDUFS7/COX6A2/BAD/NDUFB5/NDUFB2/NDUFB10/COX5B/ACOT8/NAXE/ATP5F1D/NDUFS8/NDUFA3/COX4I1/TAMM41/NME1/ATP5MF/ATP5MC1/HDDC2/ATP5PO/FXN/NDUFS3/NDUFB9/NDUFV2/NDUFS5/NDUFV3/CDIPT/NDUFA9/NDUFA6/MPC2/NDUFB6/TALDO1/ATP5MC2/ATP5IF1/NDUFB1/NME3/ERH
GO:0009117	Biological Processes	Purine nucleotide/nucleoside metabolism	Up-regulated	nucleotide metabolic process	44/374	482/10179	1.79725e-08	9.43996e-07	ADORA2B/NDUFA7/TKT/PANK1/CHCHD10/NME2/GUK1/COX5A/NDUFS7/COX6A2/BAD/NDUFB5/NDUFB2/NDUFB10/COX5B/ACOT8/NAXE/ATP5F1D/NDUFS8/NDUFA3/COX4I1/TAMM41/NME1/ATP5MF/ATP5MC1/HDDC2/ATP5PO/FXN/NDUFS3/NDUFB9/NDUFV2/NDUFS5/NDUFV3/CDIPT/NDUFA9/NDUFA6/MPC2/NDUFB6/TALDO1/ATP5MC2/ATP5IF1/NDUFB1/NME3/ERH
GO:0009150	Biological Processes	Purine nucleotide/nucleoside metabolism	Up-regulated	purine ribonucleotide metabolic process	36/374	362/10179	4.58061e-08	2.25318e-06	NDUFA7/PANK1/CHCHD10/NME2/GUK1/COX5A/NDUFS7/COX6A2/BAD/NDUFB5/NDUFB2/NDUFB10/COX5B/ACOT8/ATP5F1D/NDUFS8/NDUFA3/COX4I1/NME1/ATP5MF/ATP5MC1/ATP5PO/FXN/NDUFS3/NDUFB9/NDUFV2/NDUFS5/NDUFV3/NDUFA9/NDUFA6/MPC2/NDUFB6/ATP5MC2/ATP5IF1/NDUFB1/NME3
GO:0006163	Biological Processes	Purine nucleotide/nucleoside metabolism	Up-regulated	purine nucleotide metabolic process	37/374	380/10179	5.12367e-08	2.44277e-06	ADORA2B/NDUFA7/PANK1/CHCHD10/NME2/GUK1/COX5A/NDUFS7/COX6A2/BAD/NDUFB5/NDUFB2/NDUFB10/COX5B/ACOT8/ATP5F1D/NDUFS8/NDUFA3/COX4I1/NME1/ATP5MF/ATP5MC1/ATP5PO/FXN/NDUFS3/NDUFB9/NDUFV2/NDUFS5/NDUFV3/NDUFA9/NDUFA6/MPC2/NDUFB6/ATP5MC2/ATP5IF1/NDUFB1/NME3
GO:0009259	Biological Processes	Purine nucleotide/nucleoside metabolism	Up-regulated	ribonucleotide metabolic process	36/374	376/10179	1.20139e-07	5.55679e-06	NDUFA7/PANK1/CHCHD10/NME2/GUK1/COX5A/NDUFS7/COX6A2/BAD/NDUFB5/NDUFB2/NDUFB10/COX5B/ACOT8/ATP5F1D/NDUFS8/NDUFA3/COX4I1/NME1/ATP5MF/ATP5MC1/ATP5PO/FXN/NDUFS3/NDUFB9/NDUFV2/NDUFS5/NDUFV3/NDUFA9/NDUFA6/MPC2/NDUFB6/ATP5MC2/ATP5IF1/NDUFB1/NME3
GO:1901070	Biological Processes	Purine nucleotide/nucleoside metabolism	Up-regulated	guanosine-containing compound biosynthetic process	4/374	12/10179	0.000702098	0.0219774	NME2/GUK1/NME1/NME3
GO:0006402	Biological Processes	mRNA process	Up-regulated	mRNA catabolic process	69/374	258/10179	3.19169e-41	8.24239e-39	HSPB1/RPL37A/RPL35/RPS15/RPS28/RPS19/RPL29/RPL38/RPL18/RPL28/RPS16/RPL36/RPS14/RPL18A/RPS20/RPS11/RPLP2/RPL10A/RPS5/RPL23/RPL10/RPL37/RPS6/RPL13A/RPS3/RPL13/RPS21/RPL31/RPL12/RPL7A/EXOSC4/RPL26/RPL24/APEX1/RPL34/RPS3A/RPLP0/RPL19/RPL23A/RPL27/RPS23/RPL3/RPS10/RPS9/UBA52/RPS29/DXO/RPS13/RPS7/RPLP1/RPS4X/RPS2/RPL6/RPS12/RPL32/RPSA/RPS27A/EIF3E/RPL36A/RPS18/RPS27/RPL30/RPL5/RPL39/RPL15/RPS8/RPL9/NPM…
GO:0006401	Biological Processes	mRNA process	Up-regulated	RNA catabolic process	71/374	282/10179	1.64131e-40	3.91256e-38	HSPB1/RPL37A/RPL35/RPS15/DEDD2/RPS28/RPS19/RPL29/RPL38/RPL18/RPL28/RPS16/RPL36/RPS14/RPL18A/RPS20/RPS11/RPLP2/RPL10A/RPS5/RPL23/RPL10/RPL37/RPS6/RPL13A/RPS3/RPL13/RPS21/RPL31/RPL12/RPL7A/EXOSC4/RPL26/RPL24/APEX1/RPL34/RPS3A/RPLP0/RPL19/RPL23A/RPL27/RPS23/RPL3/RPS10/RPS9/UBA52/RPS29/DXO/RPS13/RPS7/RPLP1/RPS4X/RPS2/RNASEH2C/RPL6/RPS12/RPL32/RPSA/RPS27A/EIF3E/RPL36A/RPS18/RPS27/RPL30/RPL5/RPL39/RPL1…
GO:0010608	Biological Processes	mRNA process	Up-regulated	posttranscriptional regulation of gene expression	33/374	415/10179	2.33472e-05	0.000939632	HSPB1/YBX2/ZC3H10/RPL38/RPS14/EIF4EBP1/POLR2F/RPL10/RPL13A/RPS3/EXOSC4/C1QBP/RPL26/EEFSEC/APEX1/EIF3K/RPS9/UBA52/CPEB1/POLR2J/DXO/RPS4X/RACK1/POLR2L/TRAP1/MRPS27/RPS27A/EIF3E/CDK4/RPL5/RPS27L/NPM1/EIF4A3
GO:0006414	Biological Processes	Translation	Up-regulated	translational elongation	24/374	114/10179	2.35466e-12	1.92026e-10	MRPL55/RPLP2/MRPL34/MRPS11/EEFSEC/GADD45GIP1/EEF1D/MRPL12/MRPS2/RPLP1/MRPL23/MRPS22/RACK1/MRPS30/MRPL17/MRPS27/MRPS26/MRPS25/EEF1G/MRPL27/MRPL36/MRPS7/MRPL14/EIF4A3
GO:0070125	Biological Processes	Translation	Up-regulated	mitochondrial translational elongation	17/374	73/10179	7.59565e-10	4.52664e-08	MRPL55/MRPL34/MRPS11/GADD45GIP1/MRPL12/MRPS2/MRPL23/MRPS22/MRPS30/MRPL17/MRPS27/MRPS26/MRPS25/MRPL27/MRPL36/MRPS7/MRPL14
GO:0070126	Biological Processes	Translation	Up-regulated	mitochondrial translational termination	17/374	74/10179	9.53429e-10	5.57477e-08	MRPL55/MRPL34/MRPS11/GADD45GIP1/MRPL12/MRPS2/MRPL23/MRPS22/MRPS30/MRPL17/MRPS27/MRPS26/MRPS25/MRPL27/MRPL36/MRPS7/MRPL14
GO:0034470	Biological Processes	Translation	Up-regulated	ncRNA processing	36/374	320/10179	1.73387e-09	9.95032e-08	RPL35/RPS15/RRP9/RPS28/RPS19/EMG1/RPS16/RPS14/PIH1D1/RPL10A/RPP40/YBEY/RPS6/RPS21/RPL7A/MRPS11/TP53RK/EXOSC4/RPL26/RRP7A/RPL27/FBL/POP7/RPS9/DUS1L/RPS7/RPS2/HSD17B10/TSR3/RPSA/RPS27/NPM3/RPL5/RTRAF/RPS8/EIF4A3
GO:0006415	Biological Processes	Translation	Up-regulated	translational termination	17/374	84/10179	7.57905e-09	4.27038e-07	MRPL55/MRPL34/MRPS11/GADD45GIP1/MRPL12/MRPS2/MRPL23/MRPS22/MRPS30/MRPL17/MRPS27/MRPS26/MRPS25/MRPL27/MRPL36/MRPS7/MRPL14
GO:0006413	Biological Processes	Translation	Up-regulated	translational initiation	68/374	164/10179	3.68334e-55	1.63064e-52	HSPB1/RPL37A/RPL35/RPS15/RPS28/RPS19/RPL29/RPL38/RPL18/RPL28/RPS16/RPL36/RPS14/EIF4EBP1/RPL18A/RPS20/RPS11/RPLP2/RPL10A/RPS5/RPL23/RPL10/RPL37/RPS6/RPL13A/RPS3/RPL13/EIF3G/RPS21/RPL31/RPL12/RPL7A/RPL26/RPL24/RPL34/RPS3A/RPLP0/RPL19/RPL23A/EIF3K/RPL27/RPS23/RPL3/RPS10/RPS9/UBA52/RPS29/RPS13/RPS7/RPLP1/RPS4X/RPS2/RPL6/RPS12/RPL32/RPSA/RPS27A/EIF3E/RPL36A/RPS18/RPS27/RPL30/RPL5/RPL39/RPL15/RPS8/RPL9…
GO:0002181	Biological Processes	Translation	Up-regulated	cytoplasmic translation	29/374	78/10179	3.42526e-22	5.05462e-20	RPS28/RPL29/RPL38/RPL18/RPL36/EIF4EBP1/RPL18A/RPL10A/RPL13A/EIF3G/RPS21/RPL31/RPL26/RPL24/RPLP0/RPL19/EIF3K/RPS23/CPEB1/RPS29/RPLP1/RPL6/RPL32/EIF3E/RPL36A/RPL30/RPL39/RPL15/RPL9
GO:0006417	Biological Processes	Translation	Up-regulated	regulation of translation	24/374	283/10179	0.000116582	0.00435281	HSPB1/YBX2/RPL38/RPS14/EIF4EBP1/RPL10/RPL13A/RPS3/C1QBP/RPL26/EEFSEC/EIF3K/RPS9/CPEB1/RPS4X/RACK1/TRAP1/MRPS27/EIF3E/CDK4/RPL5/RPS27L/NPM1/EIF4A3
GO:0045727	Biological Processes	Translation	Up-regulated	positive regulation of translation	11/374	95/10179	0.000696207	0.0219774	C1QBP/RPL26/RPS9/RPS4X/MRPS27/EIF3E/CDK4/RPL5/RPS27L/NPM1/EIF4A3
GO:0006613	Biological Processes	Ribosome	Up-regulated	cotranslational protein targeting to membrane	63/374	90/10179	5.75444e-71	8.91635e-68	RPL37A/RPL35/RPS15/RPS28/RPS19/RPL29/RPL38/RPL18/RPL28/RPS16/RPL36/RPS14/RPL18A/RPS20/RPS11/SEC61B/RPLP2/RPL10A/RPS5/RPL23/RPL10/RPL37/RPS6/RPL13A/RPS3/RPL13/RPS21/RPL31/RPL12/RPL7A/RPL26/RPL24/RPL34/RPS3A/RPLP0/RPL19/RPL23A/RPL27/RPS23/RPL3/RPS10/RPS9/UBA52/RPS29/RPS13/RPS7/RPLP1/RPS4X/RPS2/RPL6/RPS12/RPL32/RPSA/RPS27A/RPL36A/RPS18/RPS27/RPL30/RPL5/RPL39/RPL15/RPS8/RPL9
GO:0045047	Biological Processes	Ribosome	Up-regulated	protein targeting to ER	63/374	98/10179	3.00691e-67	3.10609e-64	RPL37A/RPL35/RPS15/RPS28/RPS19/RPL29/RPL38/RPL18/RPL28/RPS16/RPL36/RPS14/RPL18A/RPS20/RPS11/SEC61B/RPLP2/RPL10A/RPS5/RPL23/RPL10/RPL37/RPS6/RPL13A/RPS3/RPL13/RPS21/RPL31/RPL12/RPL7A/RPL26/RPL24/RPL34/RPS3A/RPLP0/RPL19/RPL23A/RPL27/RPS23/RPL3/RPS10/RPS9/UBA52/RPS29/RPS13/RPS7/RPLP1/RPS4X/RPS2/RPL6/RPS12/RPL32/RPSA/RPS27A/RPL36A/RPS18/RPS27/RPL30/RPL5/RPL39/RPL15/RPS8/RPL9
GO:0072599	Biological Processes	Ribosome	Up-regulated	establishment of protein localization to endoplasmic reticulum	63/374	102/10179	1.37329e-65	1.06394e-62	RPL37A/RPL35/RPS15/RPS28/RPS19/RPL29/RPL38/RPL18/RPL28/RPS16/RPL36/RPS14/RPL18A/RPS20/RPS11/SEC61B/RPLP2/RPL10A/RPS5/RPL23/RPL10/RPL37/RPS6/RPL13A/RPS3/RPL13/RPS21/RPL31/RPL12/RPL7A/RPL26/RPL24/RPL34/RPS3A/RPLP0/RPL19/RPL23A/RPL27/RPS23/RPL3/RPS10/RPS9/UBA52/RPS29/RPS13/RPS7/RPLP1/RPS4X/RPS2/RPL6/RPS12/RPL32/RPSA/RPS27A/RPL36A/RPS18/RPS27/RPL30/RPL5/RPL39/RPL15/RPS8/RPL9
GO:0070972	Biological Processes	Ribosome	Up-regulated	protein localization to endoplasmic reticulum	63/374	125/10179	8.56925e-58	4.42594e-55	RPL37A/RPL35/RPS15/RPS28/RPS19/RPL29/RPL38/RPL18/RPL28/RPS16/RPL36/RPS14/RPL18A/RPS20/RPS11/SEC61B/RPLP2/RPL10A/RPS5/RPL23/RPL10/RPL37/RPS6/RPL13A/RPS3/RPL13/RPS21/RPL31/RPL12/RPL7A/RPL26/RPL24/RPL34/RPS3A/RPLP0/RPL19/RPL23A/RPL27/RPS23/RPL3/RPS10/RPS9/UBA52/RPS29/RPS13/RPS7/RPLP1/RPS4X/RPS2/RPL6/RPS12/RPL32/RPSA/RPS27A/RPL36A/RPS18/RPS27/RPL30/RPL5/RPL39/RPL15/RPS8/RPL9
GO:0090150	Biological Processes	Ribosome	Up-regulated	establishment of protein localization to membrane	69/374	256/10179	1.81873e-41	5.12377e-39	RPL37A/RPL35/RPS15/RPS28/RPS19/RPL29/RPL38/RPL18/RPL28/RPS16/RPL36/RPS14/RPL18A/RPS20/RPS11/SEC61B/RPLP2/RPL10A/RPS5/BAD/RPL23/RPL10/ROMO1/RPL37/RPS6/RPL13A/RPS3/RPL13/RPS21/RPL31/RPL12/RPL7A/RPL26/RPL24/RPL34/RPS3A/RPLP0/RPL19/RPL23A/RPL27/RPS23/RPL3/RPS10/RPS9/UBA52/RPS29/RPS13/RPS7/RPLP1/RPS4X/RPS2/RPL6/RACK1/RPS12/RPL32/RPSA/CDK5/RPS27A/RPL36A/RPS18/RPS27/TIMM10/RPL30/RPL5/RPL39/RPL15/RPS8/RP…
GO:0072594	Biological Processes	Ribosome	Up-regulated	establishment of protein localization to organelle	87/374	454/10179	9.74329e-40	2.15671e-37	NXT1/RPL37A/RPL35/RPS15/RPS28/RPS19/RPL29/AIP/RPL38/RPL18/RPL28/RPS16/RPL36/RPS14/PAM16/PIH1D1/RPL18A/RPS20/RPS11/SEC61B/RPLP2/RPL10A/RPS5/BAD/TIMM50/RPL23/SLC25A6/RPL10/ROMO1/ACOT8/RPL37/RPS6/RPL13A/RPS3/RPL13/RPS21/RPL31/RPL12/RPL7A/TXN/RPL26/RPL24/RPL34/RPS3A/TOMM40/RPLP0/RPL19/RPL23A/TYSND1/RPL27/RPS23/RPL3/NAGPA/RPS10/RPS9/UBA52/PAOX/TIMM17B/RPS29/RPS13/RPS7/RPLP1/RPS4X/RPS2/RPL6/RPS12/RPL32…
GO:0006612	Biological Processes	Ribosome	Up-regulated	protein targeting to membrane	64/374	161/10179	1.85382e-50	7.18111e-48	RPL37A/RPL35/RPS15/RPS28/RPS19/RPL29/RPL38/RPL18/RPL28/RPS16/RPL36/RPS14/RPL18A/RPS20/RPS11/SEC61B/RPLP2/RPL10A/RPS5/RPL23/RPL10/RPL37/RPS6/RPL13A/RPS3/RPL13/RPS21/RPL31/RPL12/RPL7A/RPL26/RPL24/RPL34/RPS3A/RPLP0/RPL19/RPL23A/RPL27/RPS23/RPL3/RPS10/RPS9/UBA52/RPS29/RPS13/RPS7/RPLP1/RPS4X/RPS2/RPL6/RPS12/RPL32/RPSA/CDK5/RPS27A/RPL36A/RPS18/RPS27/RPL30/RPL5/RPL39/RPL15/RPS8/RPL9
GO:0006605	Biological Processes	Ribosome	Up-regulated	protein targeting	81/374	357/10179	1.11179e-42	3.44538e-40	RPL37A/RPL35/RPS15/RPS28/RPS19/RPL29/AIP/RPL38/RPL18/RPL28/RPS16/RPL36/RPS14/PAM16/RPL18A/RPS20/RPS11/SEC61B/RPLP2/RPL10A/RPS5/TIMM50/RPL23/SLC25A6/RPL10/ROMO1/ACOT8/RPL37/RPS6/RPL13A/RPS3/RPL13/RPS21/RPL31/RPL12/RPL7A/RPL26/RPL24/RPL34/RPS3A/TOMM40/RPLP0/RPL19/RPL23A/TYSND1/RPL27/RPS23/RPL3/NAGPA/RPS10/RPS9/UBA52/PAOX/TIMM17B/RPS29/RPS13/RPS7/RPLP1/RPS4X/RPS2/RPL6/RPS12/RPL32/RPSA/CDK5/MGARP/RPS…
GO:0072657	Biological Processes	Ribosome	Up-regulated	protein localization to membrane	72/374	467/10179	1.95698e-26	3.03229e-24	RPL37A/RPL35/RPS15/RPS28/RPS19/RPL29/RPL38/RPL18/RPL28/RPS16/RPL36/RPS14/RPL18A/RPS20/RPS11/SEC61B/RPLP2/RPL10A/RPS5/BAD/BSG/RPL23/RPL10/ROMO1/RANGRF/RPL37/RPS6/RPL13A/RPS3/RPL13/RPS21/RPL31/RPL12/RPL7A/RPL26/RPL24/RPL34/RPS3A/RPLP0/RPL19/RPL23A/RPL27/RPS23/RPL3/RPS10/RPS9/UBA52/RPS29/RPS13/RPS7/RPLP1/RPS4X/RPS2/RPL6/RACK1/RPS12/RPL32/RPSA/CDK5/RPS27A/RPL36A/RPS18/RPS27/TIMM10/RPL30/RPL5/RPL39/RP…
GO:0071826	Biological Processes	Ribosome	Up-regulated	ribonucleoprotein complex subunit organization	35/374	216/10179	8.0673e-14	6.94448e-12	RPS15/RPS28/RPS19/RPL38/RPS14/PIH1D1/RPS5/RPL10/RPL13A/EIF3G/RPL12/MRPS11/C1QBP/RPL24/RPLP0/RRP7A/RPL23A/EIF3K/RPS23/RPL3/RPS10/SNRPD2/MRPS2/RPL6/RPSA/SNRPC/EIF3E/SNRPB/SF3A2/RPS27/RPL5/RPS27L/MRPS7/ISY1/NPM1
GO:0022613	Biological Processes	Ribosome	Up-regulated	ribonucleoprotein complex biogenesis	56/374	389/10179	4.06134e-19	4.84073e-17	RPL35/RPS15/RRP9/RPS28/RPS19/RPL38/EMG1/RPS16/RPS14/PIH1D1/RPL10A/RPS5/ZNF593/RPL10/YBEY/RPS6/RPL13A/EIF3G/RPS21/RPL12/RPL7A/MRPS11/EXOSC4/C1QBP/RPL26/RPL24/RPLP0/RRP7A/RPL23A/EIF3K/RPL27/RPS23/FBL/RPL3/RPS10/RPS9/SNRPD2/MRPS2/RPS7/RPS2/RPL6/TSR3/RPSA/SNRPC/EIF3E/SNRPB/SF3A2/RPS27/NPM3/RPL5/RPS27L/MRPS7/RPS8/ISY1/NPM1/EIF4A3
GO:0042255	Biological Processes	Ribosome	Up-regulated	ribosome assembly	24/374	54/10179	9.05061e-21	1.27488e-18	RPS15/RPS28/RPS19/RPL38/RPS14/RPS5/RPL10/RPL12/MRPS11/C1QBP/RPL24/RPLP0/RRP7A/RPL23A/RPL3/RPS10/MRPS2/RPL6/RPSA/RPS27/RPL5/RPS27L/MRPS7/NPM1
GO:0042254	Biological Processes	Ribosome	Up-regulated	ribosome biogenesis	46/374	245/10179	1.52776e-20	2.05846e-18	RPL35/RPS15/RRP9/RPS28/RPS19/RPL38/EMG1/RPS16/RPS14/PIH1D1/RPL10A/RPS5/ZNF593/RPL10/YBEY/RPS6/RPS21/RPL12/RPL7A/MRPS11/EXOSC4/C1QBP/RPL26/RPL24/RPLP0/RRP7A/RPL23A/RPL27/FBL/RPL3/RPS10/RPS9/MRPS2/RPS7/RPS2/RPL6/TSR3/RPSA/RPS27/NPM3/RPL5/RPS27L/MRPS7/RPS8/NPM1/EIF4A3
GO:0000028	Biological Processes	Ribosome	Up-regulated	ribosomal small subunit assembly	13/374	15/10179	1.78221e-17	2.04555e-15	RPS15/RPS28/RPS19/RPL38/RPS14/RPS5/MRPS11/RRP7A/RPS10/RPSA/RPS27/RPS27L/MRPS7
GO:0022618	Biological Processes	Ribosome	Up-regulated	ribonucleoprotein complex assembly	35/374	206/10179	1.84509e-14	1.78683e-12	RPS15/RPS28/RPS19/RPL38/RPS14/PIH1D1/RPS5/RPL10/RPL13A/EIF3G/RPL12/MRPS11/C1QBP/RPL24/RPLP0/RRP7A/RPL23A/EIF3K/RPS23/RPL3/RPS10/SNRPD2/MRPS2/RPL6/RPSA/SNRPC/EIF3E/SNRPB/SF3A2/RPS27/RPL5/RPS27L/MRPS7/ISY1/NPM1
GO:0042274	Biological Processes	Ribosome	Up-regulated	ribosomal small subunit biogenesis	21/374	58/10179	4.08174e-16	4.36176e-14	RPS15/RPS28/RPS19/RPL38/EMG1/RPS16/RPS14/RPS5/RPS6/RPS21/MRPS11/RRP7A/RPS10/RPS7/TSR3/RPSA/RPS27/RPS27L/MRPS7/RPS8/NPM1
GO:0006364	Biological Processes	Ribosome	Up-regulated	rRNA processing	30/374	181/10179	2.87915e-12	2.23058e-10	RPL35/RPS15/RRP9/RPS28/RPS19/EMG1/RPS16/RPS14/PIH1D1/RPL10A/YBEY/RPS6/RPS21/RPL7A/MRPS11/EXOSC4/RPL26/RRP7A/RPL27/FBL/RPS9/RPS7/RPS2/TSR3/RPSA/RPS27/NPM3/RPL5/RPS8/EIF4A3
GO:0016072	Biological Processes	Ribosome	Up-regulated	rRNA metabolic process	32/374	208/10179	4.22348e-12	3.0438e-10	RPL35/RPS15/DEDD2/RRP9/RPS28/RPS19/EMG1/RPS16/RPS14/PIH1D1/SMARCB1/RPL10A/YBEY/RPS6/RPS21/RPL7A/MRPS11/EXOSC4/RPL26/RRP7A/RPL27/FBL/RPS9/RPS7/RPS2/TSR3/RPSA/RPS27/NPM3/RPL5/RPS8/EIF4A3
GO:0071428	Biological Processes	Ribosome	Up-regulated	rRNA-containing ribonucleoprotein complex export from nucleus	4/374	14/10179	0.00133921	0.0402927	RPS15/ZNF593/RPSA/NPM1
GO:0042273	Biological Processes	Ribosome	Up-regulated	ribosomal large subunit biogenesis	14/374	61/10179	2.99712e-08	1.53567e-06	RPL35/RPL38/RPL10A/RPL10/RPL12/RPL7A/RPL26/RPL24/RPLP0/RPL23A/RPL3/RPL6/RPL5/NPM1
GO:0034660	Biological Processes	Ribosome	Up-regulated	ncRNA metabolic process	42/374	456/10179	3.02284e-08	1.53567e-06	RPL35/RPS15/DEDD2/RRP9/RPS28/RPS19/EMG1/RPS16/RPS14/PIH1D1/POLR2F/SMARCB1/RPL10A/RPP40/YBEY/RPS6/RPS21/RPL7A/MRPS11/TP53RK/EXOSC4/RPL26/RRP7A/RPL27/FBL/POP7/RPS9/DUS1L/POLR2J/RPS7/RPS2/HSD17B10/POLR2L/TSR3/RPSA/RPS27/NPM3/RPL5/RTRAF/RPS8/FARSA/EIF4A3
GO:0019693	Biological Processes	Ribosome	Up-regulated	ribose phosphate metabolic process	38/374	391/10179	3.50977e-08	1.75429e-06	NDUFA7/TKT/PANK1/CHCHD10/NME2/GUK1/COX5A/NDUFS7/COX6A2/BAD/NDUFB5/NDUFB2/NDUFB10/COX5B/ACOT8/ATP5F1D/NDUFS8/NDUFA3/COX4I1/NME1/ATP5MF/ATP5MC1/ATP5PO/FXN/NDUFS3/NDUFB9/NDUFV2/NDUFS5/NDUFV3/NDUFA9/NDUFA6/MPC2/NDUFB6/TALDO1/ATP5MC2/ATP5IF1/NDUFB1/NME3
GO:0000462	Biological Processes	Ribosome	Up-regulated	maturation of SSU-rRNA from tricistronic rRNA transcript (SSU-rRNA, 5.8S rRNA, LSU-rRNA)	7/374	32/10179	0.0001298	0.0047886	RPS19/RPS16/RPS14/RPS21/MRPS11/RPSA/RPS8
GO:0000027	Biological Processes	Ribosome	Up-regulated	ribosomal large subunit assembly	9/374	27/10179	2.8886e-07	1.29734e-05	RPL38/RPL10/RPL12/RPL24/RPLP0/RPL23A/RPL3/RPL6/RPL5
GO:0030490	Biological Processes	Ribosome	Up-regulated	maturation of SSU-rRNA	9/374	42/10179	1.68508e-05	0.000687102	RPS28/RPS19/RPS16/RPS14/RPS21/MRPS11/TSR3/RPSA/RPS8
GO:0034250	Biological Processes	Amide metabolism	Up-regulated	positive regulation of cellular amide metabolic process	13/374	113/10179	0.000248402	0.00884809	CYR61/C1QBP/RPL26/RPS9/RPS4X/RACK1/MRPS27/EIF3E/CDK4/RPL5/RPS27L/NPM1/EIF4A3
GO:0034248	Biological Processes	Amide metabolism	Up-regulated	regulation of cellular amide metabolic process	25/374	327/10179	0.000421396	0.0141944	CYR61/HSPB1/YBX2/RPL38/RPS14/EIF4EBP1/RPL10/RPL13A/RPS3/C1QBP/RPL26/EEFSEC/EIF3K/RPS9/CPEB1/RPS4X/RACK1/TRAP1/MRPS27/EIF3E/CDK4/RPL5/RPS27L/NPM1/EIF4A3
GO:0007566	Biological Processes	Other	Up-regulated	embryo implantation	6/374	32/10179	0.000951656	0.0294913	RPL29/FKBP4/BSG/C1QBP/TRIM28/SOD1
GO:0042800	Molecular Function	Methylation	Down-regulated	histone methyltransferase activity (H3-K4 specific)	5/240	13/10254	7.43817e-06	0.00314752	KMT2A/KMT2C/ASH1L/KMT2D/SETD1B
hsa03010	KEGG	Translation	Up-regulated	Ribosome	75/238	111/4466	5.90958e-73	1.13464e-70	RPL37A/RPL35/RPS15/RPS28/RPS19/RPL29/RPL38/RPL18/RPL28/RPS16/RPL36/RPS14/RPL18A/RPS20/RPS11/RPLP2/RPL10A/RPS5/MRPL34/RPL23/RPL10/RPL37/RPS6/RPL13A/RPS3/RPL13/RPS21/RPL31/RPL12/RPL7A/MRPS11/RPL26/RPL24/RPL34/RPS3A/RPLP0/FAU/RPL19/RPL23A/RPL27/RPS23/RPL3/MRPL12/RPS10/RPS9/UBA52/MRPS2/RPS29/RPS13/RPS7/RPLP1/RPS4X/RPS2/RPL6/MRPL23/RPS12/MRPL17/RPL32/RPSA/RPS27A/RPL36A/RPS18/RPS27/MRPL27/RPL30/RPL5/RP…
hsa00190	KEGG	Mitochondrial	Up-regulated	Oxidative phosphorylation	30/238	81/4466	1.3469e-18	1.29302e-16	LHPP/NDUFA7/NDUFA11/COX5A/NDUFS7/COX6A2/NDUFB5/ATP6V0C/NDUFB2/NDUFB10/COX5B/ATP5F1D/NDUFS8/NDUFA3/COX4I1/ATP5MF/NDUFB11/ATP5MC1/ATP6V1F/ATP5PO/NDUFS3/NDUFB9/NDUFV2/NDUFS5/NDUFV3/NDUFA9/NDUFA6/NDUFB6/ATP5MC2/NDUFB1
hsa05016	KEGG	Mitochondrial	Up-regulated	Huntington disease	34/238	136/4466	5.63415e-15	3.60586e-13	NDUFA7/NDUFA11/POLR2F/COX5A/NDUFS7/COX6A2/NDUFB5/SLC25A6/NDUFB2/NDUFB10/COX5B/ATP5F1D/NDUFS8/NDUFA3/COX4I1/NDUFB11/POLR2J/ATP5MC1/ATP5PO/POLR2L/CLTA/NDUFS3/NDUFB9/NDUFV2/NDUFS5/NDUFV3/AP2S1/NDUFA9/NDUFA6/NDUFB6/CLTB/ATP5MC2/NDUFB1/SOD1
hsa05012	KEGG	Mitochondrial	Up-regulated	Parkinson disease	28/238	95/4466	1.84236e-14	8.84332e-13	NDUFA7/UCHL1/NDUFA11/COX5A/NDUFS7/COX6A2/NDUFB5/SLC25A6/NDUFB2/NDUFB10/COX5B/ATP5F1D/NDUFS8/NDUFA3/COX4I1/NDUFB11/ATP5MC1/ATP5PO/NDUFS3/NDUFB9/NDUFV2/NDUFS5/NDUFV3/NDUFA9/NDUFA6/NDUFB6/ATP5MC2/NDUFB1
hsa05010	KEGG	Mitochondrial	Up-regulated	Alzheimer disease	30/238	121/4466	3.29391e-13	1.26486e-11	NDUFA7/NDUFA11/COX5A/NDUFS7/COX6A2/BAD/NDUFB5/NDUFB2/NDUFB10/COX5B/ATP5F1D/NDUFS8/NDUFA3/COX4I1/NDUFB11/ATP5MC1/HSD17B10/ATP5PO/NDUFS3/NDUFB9/NDUFV2/NDUFS5/CDK5/NDUFV3/NDUFA9/NDUFA6/NDUFB6/PSENEN/ATP5MC2/NDUFB1
hsa04714	KEGG	Mitochondrial	Up-regulated	Thermogenesis	34/238	167/4466	3.51765e-12	1.12565e-10	NDUFA7/NDUFA11/NDUFAF5/SMARCB1/COX5A/NDUFS7/COX6A2/NDUFB5/NDUFB2/NDUFB10/COX5B/RPS6/ATP5F1D/NDUFS8/NDUFA3/COX4I1/ATP5MF/NDUFB11/COA1/ATP5MC1/ATP5PO/NDUFS3/NDUFAF3/NDUFB9/NDUFV2/NDUFS5/NDUFV3/PNPLA2/NDUFA9/NDUFA6/NDUFB6/ATP5MC2/NDUFB1/AKT1S1
hsa04932	KEGG	Mitochondrial	Up-regulated	Non-alcoholic fatty liver disease (NAFLD)	22/238	106/4466	2.07662e-08	5.69587e-07	NDUFA7/NDUFA11/COX5A/NDUFS7/COX6A2/NDUFB5/NDUFB2/NDUFB10/COX5B/NDUFS8/NDUFA3/COX4I1/NDUFB11/NDUFS3/NDUFB9/NDUFV2/NDUFS5/NDUFV3/NDUFA9/NDUFA6/NDUFB6/NDUFB1
hsa04723	KEGG	Mitochondrial	Up-regulated	Retrograde endocannabinoid signaling	19/238	86/4466	6.95305e-08	1.66873e-06	NDUFA7/NDUFA11/NDUFS7/NDUFB5/NDUFB2/NDUFB10/NDUFS8/NDUFA3/NDUFB11/NDUFS3/NDUFB9/NDUFV2/NDUFS5/NDUFV3/NDUFA9/NDUFA6/NDUFB6/GNB2/NDUFB1
hsa00310	KEGG	Transcription	Down-regulated	Lysine degradation	8/83	52/4466	3.92152e-06	0.000752933	KMT2A/KMT2C/ASH1L/AASS/KMT2D/SETD1B/NSD1/EHHADH
1Individually asigned categories for characterization of enriched pathwyas.
2The direction of enriched genes expression in RER-susceptible horses compared to controls.
3Background ratio
4Adjusted p-values determined with Benjamini-Hochberg false discovery rate (FDR ≤ 0.05).
